# Supplementary material for: Comprehensive mapping of adaptation of the avian influenza polymerase protein PB2 to humans
Source: eLife. 2019 Apr 30;8:e45079. doi: 10.7554/eLife.45079 (PMC6491042; doi:10.7554/eLife.45079)
Supplement: Figure 6—source data 2. [file elife-45079-fig6-data2.txt]

mut	mutdiffsel	counts_human	counts_bird	counts_humanminusbird	bin
F323L	3.1741649020582683	1.0	0.0	1.0	(3.061650865136176, 3.1741649020582683)
T521I	3.1651216546926166	4.0	0.0	4.0	(3.061650865136176, 3.1741649020582683)
A274V	3.009670915332837	1.0	0.0	1.0	(2.9491368282140837, 3.061650865136176)
P430T	2.5517794693162483	1.0	0.0	1.0	(2.4990806805257146, 2.6115947174478067)
T271A	2.520153177231184	2.0	0.0	2.0	(2.4990806805257146, 2.6115947174478067)
D701N	2.240535801451124	40.0	2.0	38.0	(2.1615385697594376, 2.2740526066815305)
I260V	2.1332504626039497	1.0	2.0	-1.0	(2.0490245328373455, 2.1615385697594376)
L708F	2.109104602148067	1.0	0.0	1.0	(2.0490245328373455, 2.1615385697594376)
K339E	2.0671352612485325	1.0	1.0	0.0	(2.0490245328373455, 2.1615385697594376)
S489P	2.0419741173903367	1.0	0.0	1.0	(1.9365104959152535, 2.0490245328373455)
S534F	2.0367961837384887	14.0	2.0	12.0	(1.9365104959152535, 2.0490245328373455)
L183S	1.947802779332557	1.0	0.0	1.0	(1.9365104959152535, 2.0490245328373455)
Q522L	1.9162844619660424	1.0	0.0	1.0	(1.8239964589931614, 1.9365104959152535)
I647V	1.9053662144643464	0.0	2.0	-2.0	(1.8239964589931614, 1.9365104959152535)
R355G	1.7420699965301565	1.0	2.0	-1.0	(1.7114824220710694, 1.8239964589931614)
E304V	1.7128276943308758	0.0	1.0	-1.0	(1.7114824220710694, 1.8239964589931614)
N148K	1.68519389366391	0.0	1.0	-1.0	(1.5989683851489764, 1.7114824220710694)
K121R	1.5667980807379067	1.0	3.0	-2.0	(1.4864543482268844, 1.5989683851489764)
D309G	1.52122560829429	0.0	1.0	-1.0	(1.4864543482268844, 1.5989683851489764)
G150S	1.5192329190984315	0.0	1.0	-1.0	(1.4864543482268844, 1.5989683851489764)
S714N	1.4490916339848725	1.0	1.0	0.0	(1.3739403113047923, 1.4864543482268844)
T129A	1.4062967352966231	0.0	1.0	-1.0	(1.3739403113047923, 1.4864543482268844)
A174T	1.3275229222222742	0.0	1.0	-1.0	(1.2614262743826998, 1.3739403113047923)
E627V	1.2770263287951351	8.0	1.0	7.0	(1.2614262743826998, 1.3739403113047923)
K627V	1.2770263287951351	2.0	0.0	2.0	(1.2614262743826998, 1.3739403113047923)
A674T	1.244556998485814	2.0	1.0	1.0	(1.1489122374606078, 1.2614262743826998)
T23A	1.2275168166430144	0.0	1.0	-1.0	(1.1489122374606078, 1.2614262743826998)
D256G	1.2248980166108725	3.0	1.0	2.0	(1.1489122374606078, 1.2614262743826998)
L281V	1.2169588413575505	1.0	0.0	1.0	(1.1489122374606078, 1.2614262743826998)
D309N	1.1979166208397352	0.0	2.0	-2.0	(1.1489122374606078, 1.2614262743826998)
T224S	1.1860348557192746	1.0	0.0	1.0	(1.1489122374606078, 1.2614262743826998)
E677D	1.184111792836977	0.0	1.0	-1.0	(1.1489122374606078, 1.2614262743826998)
V648A	1.1746459720689408	2.0	1.0	1.0	(1.1489122374606078, 1.2614262743826998)
R369K	1.132211920280898	0.0	1.0	-1.0	(1.0363982005385157, 1.1489122374606078)
N456D	1.1176266497644884	1.0	0.0	1.0	(1.0363982005385157, 1.1489122374606078)
I141M	1.1162027590650816	1.0	0.0	1.0	(1.0363982005385157, 1.1489122374606078)
R589K	1.1057416008478855	1.0	0.0	1.0	(1.0363982005385157, 1.1489122374606078)
G173E	1.1027947710254216	0.0	1.0	-1.0	(1.0363982005385157, 1.1489122374606078)
R355K	1.0931631843298977	5.0	4.0	1.0	(1.0363982005385157, 1.1489122374606078)
G416S	1.081124765684195	0.0	1.0	-1.0	(1.0363982005385157, 1.1489122374606078)
V172L	1.0591933637098931	0.0	1.0	-1.0	(1.0363982005385157, 1.1489122374606078)
V272I	1.0559515429995832	0.0	1.0	-1.0	(1.0363982005385157, 1.1489122374606078)
R8G	1.0455746206319716	0.0	1.0	-1.0	(1.0363982005385157, 1.1489122374606078)
L193F	1.0355453440132607	1.0	1.0	0.0	(0.9238841636164232, 1.0363982005385157)
T178A	1.0312305349330446	1.0	3.0	-2.0	(0.9238841636164232, 1.0363982005385157)
G685R	1.014201903893583	4.0	0.0	4.0	(0.9238841636164232, 1.0363982005385157)
Q566H	1.0006758241409874	1.0	0.0	1.0	(0.9238841636164232, 1.0363982005385157)
T637A	0.9950782164517163	0.0	1.0	-1.0	(0.9238841636164232, 1.0363982005385157)
E192D	0.994181795287894	0.0	1.0	-1.0	(0.9238841636164232, 1.0363982005385157)
S155G	0.9799770592831332	0.0	1.0	-1.0	(0.9238841636164232, 1.0363982005385157)
T117N	0.9786268001199342	1.0	0.0	1.0	(0.9238841636164232, 1.0363982005385157)
R15L	0.964545349052795	0.0	1.0	-1.0	(0.9238841636164232, 1.0363982005385157)
A674V	0.9470489122596812	1.0	0.0	1.0	(0.9238841636164232, 1.0363982005385157)
A274T	0.9307032205014658	0.0	1.0	-1.0	(0.9238841636164232, 1.0363982005385157)
E681D	0.9112520519765074	2.0	0.0	2.0	(0.8113701266943312, 0.9238841636164232)
K339N	0.910590669169522	0.0	1.0	-1.0	(0.8113701266943312, 0.9238841636164232)
V598A	0.8927156936958329	3.0	0.0	3.0	(0.8113701266943312, 0.9238841636164232)
M467I	0.8909667839403056	1.0	0.0	1.0	(0.8113701266943312, 0.9238841636164232)
I147T	0.8864169797844438	4.0	0.0	4.0	(0.8113701266943312, 0.9238841636164232)
E700Q	0.8699413362880234	0.0	1.0	-1.0	(0.8113701266943312, 0.9238841636164232)
D153N	0.8673406521849828	2.0	0.0	2.0	(0.8113701266943312, 0.9238841636164232)
R62G	0.8650230201595804	1.0	1.0	0.0	(0.8113701266943312, 0.9238841636164232)
R8K	0.8321672338301435	1.0	1.0	0.0	(0.8113701266943312, 0.9238841636164232)
D195E	0.823652087084826	1.0	0.0	1.0	(0.8113701266943312, 0.9238841636164232)
V606I	0.8224748871280401	0.0	2.0	-2.0	(0.8113701266943312, 0.9238841636164232)
K586R	0.8217654884028928	1.0	0.0	1.0	(0.8113701266943312, 0.9238841636164232)
V89L	0.8181290673442495	0.0	1.0	-1.0	(0.8113701266943312, 0.9238841636164232)
I539V	0.7930646635224988	0.0	1.0	-1.0	(0.6988560897722387, 0.8113701266943312)
I647M	0.7777813371816168	0.0	1.0	-1.0	(0.6988560897722387, 0.8113701266943312)
K214R	0.7775703640039843	2.0	3.0	-1.0	(0.6988560897722387, 0.8113701266943312)
T666S	0.7768136599788794	0.0	1.0	-1.0	(0.6988560897722387, 0.8113701266943312)
T178S	0.7752912094776234	0.0	1.0	-1.0	(0.6988560897722387, 0.8113701266943312)
A674P	0.7703657754919017	0.0	1.0	-1.0	(0.6988560897722387, 0.8113701266943312)
I147V	0.7624686516734481	2.0	1.0	1.0	(0.6988560897722387, 0.8113701266943312)
Q591P	0.7553937037720173	0.0	1.0	-1.0	(0.6988560897722387, 0.8113701266943312)
K22A	0.7370467324032095	0.0	1.0	-1.0	(0.6988560897722387, 0.8113701266943312)
V588I	0.7361808227638983	3.0	1.0	2.0	(0.6988560897722387, 0.8113701266943312)
V457I	0.7275623638128974	0.0	2.0	-2.0	(0.6988560897722387, 0.8113701266943312)
A588V	0.7220976919937024	1.0	2.0	-1.0	(0.6988560897722387, 0.8113701266943312)
D9G	0.712415499247648	0.0	1.0	-1.0	(0.6988560897722387, 0.8113701266943312)
E241K	0.6952419681365294	0.0	1.0	-1.0	(0.5863420528501466, 0.6988560897722387)
F446L	0.6935278013015207	1.0	0.0	1.0	(0.5863420528501466, 0.6988560897722387)
K5R	0.6928509939261783	3.0	0.0	3.0	(0.5863420528501466, 0.6988560897722387)
T106I	0.6829169227363886	1.0	0.0	1.0	(0.5863420528501466, 0.6988560897722387)
M64I	0.6824329893831838	1.0	1.0	0.0	(0.5863420528501466, 0.6988560897722387)
R3G	0.6816475935606866	0.0	2.0	-2.0	(0.5863420528501466, 0.6988560897722387)
A44V	0.6770870089016113	1.0	0.0	1.0	(0.5863420528501466, 0.6988560897722387)
A674E	0.6770714414645864	1.0	0.0	1.0	(0.5863420528501466, 0.6988560897722387)
A684V	0.6757960301747122	0.0	1.0	-1.0	(0.5863420528501466, 0.6988560897722387)
S36T	0.6634482172220739	1.0	0.0	1.0	(0.5863420528501466, 0.6988560897722387)
V676M	0.6517917293046761	1.0	0.0	1.0	(0.5863420528501466, 0.6988560897722387)
I676M	0.6517917293046761	1.0	0.0	1.0	(0.5863420528501466, 0.6988560897722387)
V109A	0.6432034936347534	1.0	0.0	1.0	(0.5863420528501466, 0.6988560897722387)
S497N	0.6416720603407717	0.0	1.0	-1.0	(0.5863420528501466, 0.6988560897722387)
K32R	0.6372249979569319	1.0	0.0	1.0	(0.5863420528501466, 0.6988560897722387)
L668F	0.635628343257517	1.0	0.0	1.0	(0.5863420528501466, 0.6988560897722387)
V613I	0.6340352142803242	1.0	1.0	0.0	(0.5863420528501466, 0.6988560897722387)
E188K	0.630101046772845	2.0	1.0	1.0	(0.5863420528501466, 0.6988560897722387)
N711S	0.6264513405636866	0.0	2.0	-2.0	(0.5863420528501466, 0.6988560897722387)
K116R	0.6263708995722177	1.0	1.0	0.0	(0.5863420528501466, 0.6988560897722387)
R508K	0.6195282609297231	2.0	3.0	-1.0	(0.5863420528501466, 0.6988560897722387)
T117A	0.6165680101012757	1.0	1.0	0.0	(0.5863420528501466, 0.6988560897722387)
D740N	0.6132931389906101	1.0	1.0	0.0	(0.5863420528501466, 0.6988560897722387)
A278V	0.5960375918808806	1.0	0.0	1.0	(0.5863420528501466, 0.6988560897722387)
S629T	0.5941339878536227	0.0	1.0	-1.0	(0.5863420528501466, 0.6988560897722387)
E249G	0.593592639139927	4.0	2.0	2.0	(0.5863420528501466, 0.6988560897722387)
T117P	0.5917985642385639	7.0	4.0	3.0	(0.5863420528501466, 0.6988560897722387)
M28I	0.5850333918363593	1.0	0.0	1.0	(0.47382801592805457, 0.5863420528501466)
K482R	0.5807410934025546	3.0	1.0	2.0	(0.47382801592805457, 0.5863420528501466)
A661S	0.5736749128006081	1.0	0.0	1.0	(0.47382801592805457, 0.5863420528501466)
K32T	0.5681450298499443	0.0	1.0	-1.0	(0.47382801592805457, 0.5863420528501466)
M53V	0.5574484609992093	0.0	1.0	-1.0	(0.47382801592805457, 0.5863420528501466)
T105A	0.5495329050458002	1.0	2.0	-1.0	(0.47382801592805457, 0.5863420528501466)
E627K	0.5461312799824135	119.0	15.0	104.0	(0.47382801592805457, 0.5863420528501466)
K702R	0.5434996080745856	4.0	4.0	0.0	(0.47382801592805457, 0.5863420528501466)
I529V	0.5345603394447391	0.0	3.0	-3.0	(0.47382801592805457, 0.5863420528501466)
I451V	0.5267878308837871	2.0	4.0	-2.0	(0.47382801592805457, 0.5863420528501466)
Q73K	0.5216847879078328	1.0	2.0	-1.0	(0.47382801592805457, 0.5863420528501466)
A624S	0.5214521137349647	0.0	1.0	-1.0	(0.47382801592805457, 0.5863420528501466)
M756V	0.5212747755129967	1.0	0.0	1.0	(0.47382801592805457, 0.5863420528501466)
V588L	0.5169918206039787	1.0	0.0	1.0	(0.47382801592805457, 0.5863420528501466)
E391G	0.5156361346960795	0.0	1.0	-1.0	(0.47382801592805457, 0.5863420528501466)
L607V	0.5133407330749352	1.0	0.0	1.0	(0.47382801592805457, 0.5863420528501466)
T569A	0.5126364589581213	1.0	1.0	0.0	(0.47382801592805457, 0.5863420528501466)
F610L	0.506307964817588	0.0	1.0	-1.0	(0.47382801592805457, 0.5863420528501466)
M66L	0.4903827828051885	1.0	1.0	0.0	(0.47382801592805457, 0.5863420528501466)
I66L	0.4903827828051885	1.0	0.0	1.0	(0.47382801592805457, 0.5863420528501466)
K61R	0.4894194920844158	2.0	3.0	-1.0	(0.47382801592805457, 0.5863420528501466)
G590S	0.4852026841682768	2.0	1.0	1.0	(0.47382801592805457, 0.5863420528501466)
E65K	0.4805348431774339	1.0	2.0	-1.0	(0.47382801592805457, 0.5863420528501466)
T117I	0.4677254306387399	1.0	0.0	1.0	(0.36131397900596207, 0.47382801592805457)
I198V	0.4670550391393216	0.0	1.0	-1.0	(0.36131397900596207, 0.47382801592805457)
T329N	0.4652775644023628	0.0	1.0	-1.0	(0.36131397900596207, 0.47382801592805457)
G416C	0.4639461311500344	1.0	0.0	1.0	(0.36131397900596207, 0.47382801592805457)
G367S	0.4579704374126144	0.0	1.0	-1.0	(0.36131397900596207, 0.47382801592805457)
M483R	0.4569559094590362	0.0	1.0	-1.0	(0.36131397900596207, 0.47382801592805457)
R375K	0.4561268578181796	0.0	1.0	-1.0	(0.36131397900596207, 0.47382801592805457)
A156V	0.4556823303996416	2.0	0.0	2.0	(0.36131397900596207, 0.47382801592805457)
M50T	0.4549890181120635	1.0	0.0	1.0	(0.36131397900596207, 0.47382801592805457)
D441G	0.45431867404393705	2.0	0.0	2.0	(0.36131397900596207, 0.47382801592805457)
R70K	0.44849918252399146	0.0	1.0	-1.0	(0.36131397900596207, 0.47382801592805457)
M50V	0.44090018853347385	1.0	0.0	1.0	(0.36131397900596207, 0.47382801592805457)
K80R	0.434132979954663	1.0	3.0	-2.0	(0.36131397900596207, 0.47382801592805457)
T329S	0.4257644818106113	0.0	1.0	-1.0	(0.36131397900596207, 0.47382801592805457)
R664K	0.41970549731388895	2.0	0.0	2.0	(0.36131397900596207, 0.47382801592805457)
C409R	0.4186383202101684	2.0	2.0	0.0	(0.36131397900596207, 0.47382801592805457)
S336T	0.4091142246230073	1.0	0.0	1.0	(0.36131397900596207, 0.47382801592805457)
T683K	0.4084847705616283	0.0	1.0	-1.0	(0.36131397900596207, 0.47382801592805457)
R175K	0.3992161839939519	3.0	1.0	2.0	(0.36131397900596207, 0.47382801592805457)
S707P	0.3944992985281181	1.0	0.0	1.0	(0.36131397900596207, 0.47382801592805457)
S714G	0.3922114462402613	1.0	0.0	1.0	(0.36131397900596207, 0.47382801592805457)
A442T	0.3913394204989933	0.0	2.0	-2.0	(0.36131397900596207, 0.47382801592805457)
Q288L	0.3842526981748217	0.0	1.0	-1.0	(0.36131397900596207, 0.47382801592805457)
L607M	0.3813696538015029	2.0	0.0	2.0	(0.36131397900596207, 0.47382801592805457)
A588T	0.3797856229827392	2.0	3.0	-1.0	(0.36131397900596207, 0.47382801592805457)
M473F	0.3707255795517652	1.0	0.0	1.0	(0.36131397900596207, 0.47382801592805457)
D680E	0.3694555596688045	2.0	1.0	1.0	(0.36131397900596207, 0.47382801592805457)
R46W	0.3678358995893006	0.0	1.0	-1.0	(0.36131397900596207, 0.47382801592805457)
P453S	0.35427246541168245	2.0	1.0	1.0	(0.24879994208387002, 0.36131397900596207)
I696V	0.3528209345837991	1.0	0.0	1.0	(0.24879994208387002, 0.36131397900596207)
A84T	0.34961913664233163	1.0	0.0	1.0	(0.24879994208387002, 0.36131397900596207)
E472D	0.3495431951104713	0.0	1.0	-1.0	(0.24879994208387002, 0.36131397900596207)
D9E	0.34914383656474296	2.0	0.0	2.0	(0.24879994208387002, 0.36131397900596207)
I109T	0.3376761914092189	1.0	1.0	0.0	(0.24879994208387002, 0.36131397900596207)
I553V	0.33411132650292896	1.0	0.0	1.0	(0.24879994208387002, 0.36131397900596207)
V338I	0.3145822519091574	4.0	6.0	-2.0	(0.24879994208387002, 0.36131397900596207)
Q563K	0.3145115336567469	0.0	1.0	-1.0	(0.24879994208387002, 0.36131397900596207)
R213C	0.30942433722489754	0.0	1.0	-1.0	(0.24879994208387002, 0.36131397900596207)
R318K	0.3062021025596661	0.0	2.0	-2.0	(0.24879994208387002, 0.36131397900596207)
V400A	0.3058289916259655	3.0	0.0	3.0	(0.24879994208387002, 0.36131397900596207)
A397V	0.30393252533248344	0.0	1.0	-1.0	(0.24879994208387002, 0.36131397900596207)
V122A	0.3037902173009457	2.0	2.0	0.0	(0.24879994208387002, 0.36131397900596207)
V732A	0.30372487854635016	2.0	0.0	2.0	(0.24879994208387002, 0.36131397900596207)
V547I	0.30212718138758565	2.0	2.0	0.0	(0.24879994208387002, 0.36131397900596207)
S12A	0.30143147831105405	0.0	1.0	-1.0	(0.24879994208387002, 0.36131397900596207)
T559N	0.298111978414958	3.0	3.0	0.0	(0.24879994208387002, 0.36131397900596207)
I411V	0.2882752098730283	1.0	3.0	-2.0	(0.24879994208387002, 0.36131397900596207)
K191T	0.2878443529565912	0.0	1.0	-1.0	(0.24879994208387002, 0.36131397900596207)
V203M	0.2873785730103037	1.0	0.0	1.0	(0.24879994208387002, 0.36131397900596207)
S497T	0.2849287012550899	1.0	0.0	1.0	(0.24879994208387002, 0.36131397900596207)
V172I	0.2799688860274427	0.0	2.0	-2.0	(0.24879994208387002, 0.36131397900596207)
D671E	0.27294805366937885	0.0	1.0	-1.0	(0.24879994208387002, 0.36131397900596207)
T662A	0.2716974517592445	1.0	0.0	1.0	(0.24879994208387002, 0.36131397900596207)
F119P	0.2676693774401676	0.0	1.0	-1.0	(0.24879994208387002, 0.36131397900596207)
L317F	0.26285762066380763	0.0	1.0	-1.0	(0.24879994208387002, 0.36131397900596207)
H27Y	0.259655711155297	0.0	1.0	-1.0	(0.24879994208387002, 0.36131397900596207)
N82T	0.2563665874635901	0.0	1.0	-1.0	(0.24879994208387002, 0.36131397900596207)
I676L	0.25411991338730416	1.0	0.0	1.0	(0.24879994208387002, 0.36131397900596207)
M676L	0.25411991338730416	1.0	0.0	1.0	(0.24879994208387002, 0.36131397900596207)
N82V	0.2482552567615373	0.0	1.0	-1.0	(0.13628590516177752, 0.24879994208387002)
L317I	0.2454487759466561	0.0	1.0	-1.0	(0.13628590516177752, 0.24879994208387002)
T524N	0.2430278419074803	0.0	1.0	-1.0	(0.13628590516177752, 0.24879994208387002)
E188G	0.2389107760913647	1.0	1.0	0.0	(0.13628590516177752, 0.24879994208387002)
E191K	0.2377372114502772	4.0	4.0	0.0	(0.13628590516177752, 0.24879994208387002)
Q13L	0.23728957897379466	0.0	2.0	-2.0	(0.13628590516177752, 0.24879994208387002)
L381M	0.2324565992628197	0.0	2.0	-2.0	(0.13628590516177752, 0.24879994208387002)
G74D	0.23107383409529514	0.0	1.0	-1.0	(0.13628590516177752, 0.24879994208387002)
L384M	0.22486923464177336	1.0	0.0	1.0	(0.13628590516177752, 0.24879994208387002)
I354L	0.2186815662487748	0.0	1.0	-1.0	(0.13628590516177752, 0.24879994208387002)
T559S	0.2074763541397376	0.0	1.0	-1.0	(0.13628590516177752, 0.24879994208387002)
T524I	0.2074285102096877	2.0	0.0	2.0	(0.13628590516177752, 0.24879994208387002)
K526R	0.20625584610851075	7.0	6.0	1.0	(0.13628590516177752, 0.24879994208387002)
A156D	0.2048131452205826	0.0	2.0	-2.0	(0.13628590516177752, 0.24879994208387002)
V598I	0.20433255626024635	5.0	3.0	2.0	(0.13628590516177752, 0.24879994208387002)
V227A	0.20095590021292065	1.0	0.0	1.0	(0.13628590516177752, 0.24879994208387002)
S14A	0.20019617114998128	1.0	0.0	1.0	(0.13628590516177752, 0.24879994208387002)
L45W	0.19745818073413665	0.0	1.0	-1.0	(0.13628590516177752, 0.24879994208387002)
K627Q	0.19328092593781893	1.0	0.0	1.0	(0.13628590516177752, 0.24879994208387002)
A199S	0.18715464402650125	0.0	1.0	-1.0	(0.13628590516177752, 0.24879994208387002)
T106A	0.18580260523943767	8.0	6.0	2.0	(0.13628590516177752, 0.24879994208387002)
T559A	0.1794281237980606	1.0	1.0	0.0	(0.13628590516177752, 0.24879994208387002)
I451L	0.1765614324810907	1.0	0.0	1.0	(0.13628590516177752, 0.24879994208387002)
T105M	0.1689118746899344	2.0	0.0	2.0	(0.13628590516177752, 0.24879994208387002)
A152T	0.16472917127985998	1.0	0.0	1.0	(0.13628590516177752, 0.24879994208387002)
H432Y	0.16388981544320014	1.0	0.0	1.0	(0.13628590516177752, 0.24879994208387002)
Q439R	0.1542867192983147	0.0	1.0	-1.0	(0.13628590516177752, 0.24879994208387002)
A684S	0.15375480563043295	1.0	0.0	1.0	(0.13628590516177752, 0.24879994208387002)
R293K	0.149474282481716	1.0	0.0	1.0	(0.13628590516177752, 0.24879994208387002)
T58A	0.14147452571300848	0.0	1.0	-1.0	(0.13628590516177752, 0.24879994208387002)
P679Q	0.1377778585050896	1.0	1.0	0.0	(0.13628590516177752, 0.24879994208387002)
T329I	0.13586353674996812	1.0	1.0	0.0	(0.023771868239685467, 0.13628590516177752)
Q551H	0.13465805419653215	0.0	1.0	-1.0	(0.023771868239685467, 0.13628590516177752)
I266V	0.13281069024751616	1.0	0.0	1.0	(0.023771868239685467, 0.13628590516177752)
V444I	0.1250982450924744	4.0	1.0	3.0	(0.023771868239685467, 0.13628590516177752)
Q194K	0.12116183188047475	1.0	0.0	1.0	(0.023771868239685467, 0.13628590516177752)
A661V	0.11752368992957116	0.0	1.0	-1.0	(0.023771868239685467, 0.13628590516177752)
M365I	0.11003617337709803	0.0	1.0	-1.0	(0.023771868239685467, 0.13628590516177752)
T58P	0.10816063654171178	0.0	1.0	-1.0	(0.023771868239685467, 0.13628590516177752)
P679T	0.10642938199332568	1.0	0.0	1.0	(0.023771868239685467, 0.13628590516177752)
K353R	0.10399178137459847	3.0	0.0	3.0	(0.023771868239685467, 0.13628590516177752)
E65G	0.0951563032264488	1.0	1.0	0.0	(0.023771868239685467, 0.13628590516177752)
R703E	0.08753028347316254	1.0	0.0	1.0	(0.023771868239685467, 0.13628590516177752)
T683I	0.08627204084380276	1.0	0.0	1.0	(0.023771868239685467, 0.13628590516177752)
K312R	0.08391116130908598	0.0	2.0	-2.0	(0.023771868239685467, 0.13628590516177752)
H134R	0.08320850337764904	0.0	1.0	-1.0	(0.023771868239685467, 0.13628590516177752)
M473I	0.06624636213934765	2.0	0.0	2.0	(0.023771868239685467, 0.13628590516177752)
M66I	0.052271099061322684	3.0	0.0	3.0	(0.023771868239685467, 0.13628590516177752)
A199G	0.04998223612617452	0.0	1.0	-1.0	(0.023771868239685467, 0.13628590516177752)
A395S	0.04815854785691144	1.0	1.0	0.0	(0.023771868239685467, 0.13628590516177752)
R379K	0.043161862281859316	0.0	1.0	-1.0	(0.023771868239685467, 0.13628590516177752)
D680N	0.03824686841100753	0.0	1.0	-1.0	(0.023771868239685467, 0.13628590516177752)
Q563L	0.03262267190403631	1.0	0.0	1.0	(0.023771868239685467, 0.13628590516177752)
T184A	0.02871811419539105	1.0	1.0	0.0	(0.023771868239685467, 0.13628590516177752)
L618R	0.027212680702450715	0.0	1.0	-1.0	(0.023771868239685467, 0.13628590516177752)
T683A	0.0190941508959126	1.0	0.0	1.0	(-0.08874216868240659, 0.023771868239685467)
A199T	0.015146751681185209	2.0	2.0	0.0	(-0.08874216868240659, 0.023771868239685467)
K22R	0.013822628602627266	1.0	2.0	-1.0	(-0.08874216868240659, 0.023771868239685467)
T184M	0.006117554976146615	4.0	3.0	1.0	(-0.08874216868240659, 0.023771868239685467)
E343D	5.4260944001812326e-05	1.0	0.0	1.0	(-0.08874216868240659, 0.023771868239685467)
D254Y	-0.005151179100682818	1.0	0.0	1.0	(-0.08874216868240659, 0.023771868239685467)
P453L	-0.00884355555572939	1.0	0.0	1.0	(-0.08874216868240659, 0.023771868239685467)
V344M	-0.01511247605343271	1.0	2.0	-1.0	(-0.08874216868240659, 0.023771868239685467)
E191D	-0.016255906625886718	1.0	1.0	0.0	(-0.08874216868240659, 0.023771868239685467)
H27R	-0.01928921464040127	1.0	0.0	1.0	(-0.08874216868240659, 0.023771868239685467)
V227M	-0.028622633319205382	1.0	1.0	0.0	(-0.08874216868240659, 0.023771868239685467)
A84S	-0.030821113394686905	0.0	1.0	-1.0	(-0.08874216868240659, 0.023771868239685467)
Q75H	-0.03850580150190557	1.0	0.0	1.0	(-0.08874216868240659, 0.023771868239685467)
A757P	-0.039351933997751484	0.0	1.0	-1.0	(-0.08874216868240659, 0.023771868239685467)
M206I	-0.049715813586591	1.0	0.0	1.0	(-0.08874216868240659, 0.023771868239685467)
I67V	-0.050188595574662855	4.0	2.0	2.0	(-0.08874216868240659, 0.023771868239685467)
S582A	-0.053502039128553926	1.0	0.0	1.0	(-0.08874216868240659, 0.023771868239685467)
M402T	-0.05542964598328207	0.0	1.0	-1.0	(-0.08874216868240659, 0.023771868239685467)
D195G	-0.05646378671671304	1.0	0.0	1.0	(-0.08874216868240659, 0.023771868239685467)
I554V	-0.05891807854188257	1.0	0.0	1.0	(-0.08874216868240659, 0.023771868239685467)
M365L	-0.059940797469844334	1.0	0.0	1.0	(-0.08874216868240659, 0.023771868239685467)
I394V	-0.0610800332261093	2.0	1.0	1.0	(-0.08874216868240659, 0.023771868239685467)
P56S	-0.0613161844651902	0.0	1.0	-1.0	(-0.08874216868240659, 0.023771868239685467)
I4T	-0.06384805486326117	0.0	1.0	-1.0	(-0.08874216868240659, 0.023771868239685467)
V547F	-0.06895347682815489	0.0	1.0	-1.0	(-0.08874216868240659, 0.023771868239685467)
G685E	-0.07218033132470572	1.0	0.0	1.0	(-0.08874216868240659, 0.023771868239685467)
N659S	-0.07582537384055338	1.0	1.0	0.0	(-0.08874216868240659, 0.023771868239685467)
L177V	-0.07652263465731639	0.0	1.0	-1.0	(-0.08874216868240659, 0.023771868239685467)
A221V	-0.08001355136230491	0.0	2.0	-2.0	(-0.08874216868240659, 0.023771868239685467)
D678G	-0.08152259157377355	2.0	0.0	2.0	(-0.08874216868240659, 0.023771868239685467)
D87N	-0.08185603785089147	1.0	0.0	1.0	(-0.08874216868240659, 0.023771868239685467)
M473V	-0.09290903066767146	0.0	2.0	-2.0	(-0.20125620560449908, -0.08874216868240659)
M66T	-0.09310614398062174	1.0	0.0	1.0	(-0.20125620560449908, -0.08874216868240659)
T76I	-0.09574750968974766	4.0	0.0	4.0	(-0.20125620560449908, -0.08874216868240659)
V731M	-0.10279970198670337	1.0	0.0	1.0	(-0.20125620560449908, -0.08874216868240659)
T303I	-0.1030404670656816	0.0	1.0	-1.0	(-0.20125620560449908, -0.08874216868240659)
T662S	-0.105214229957144	1.0	0.0	1.0	(-0.20125620560449908, -0.08874216868240659)
A674S	-0.10825404455329374	1.0	0.0	1.0	(-0.20125620560449908, -0.08874216868240659)
K443R	-0.1092863475936554	2.0	1.0	1.0	(-0.20125620560449908, -0.08874216868240659)
F621V	-0.11233884152552974	0.0	1.0	-1.0	(-0.20125620560449908, -0.08874216868240659)
I461V	-0.11295681449419599	1.0	2.0	-1.0	(-0.20125620560449908, -0.08874216868240659)
S470N	-0.11531151593164513	1.0	1.0	0.0	(-0.20125620560449908, -0.08874216868240659)
K157M	-0.11541972183019784	0.0	1.0	-1.0	(-0.20125620560449908, -0.08874216868240659)
E192K	-0.11542396600623304	2.0	0.0	2.0	(-0.20125620560449908, -0.08874216868240659)
K663N	-0.1178653653113263	0.0	1.0	-1.0	(-0.20125620560449908, -0.08874216868240659)
R340K	-0.11790294911570315	0.0	3.0	-3.0	(-0.20125620560449908, -0.08874216868240659)
V686I	-0.11901529281145802	2.0	0.0	2.0	(-0.20125620560449908, -0.08874216868240659)
D9Y	-0.11996256093136265	1.0	0.0	1.0	(-0.20125620560449908, -0.08874216868240659)
V109I	-0.12056327605991884	2.0	1.0	1.0	(-0.20125620560449908, -0.08874216868240659)
M315L	-0.12139426545276105	1.0	0.0	1.0	(-0.20125620560449908, -0.08874216868240659)
K80N	-0.1278536941048201	1.0	1.0	0.0	(-0.20125620560449908, -0.08874216868240659)
P620T	-0.1401447313124312	0.0	1.0	-1.0	(-0.20125620560449908, -0.08874216868240659)
N348S	-0.14349944156674033	1.0	0.0	1.0	(-0.20125620560449908, -0.08874216868240659)
K190R	-0.14649938186263967	1.0	2.0	-1.0	(-0.20125620560449908, -0.08874216868240659)
N556S	-0.1498271541416584	1.0	0.0	1.0	(-0.20125620560449908, -0.08874216868240659)
I463V	-0.15068204647833733	2.0	2.0	0.0	(-0.20125620560449908, -0.08874216868240659)
I411K	-0.15614731031264836	0.0	1.0	-1.0	(-0.20125620560449908, -0.08874216868240659)
E396K	-0.1587236619929645	1.0	0.0	1.0	(-0.20125620560449908, -0.08874216868240659)
V255I	-0.160260062631275	1.0	0.0	1.0	(-0.20125620560449908, -0.08874216868240659)
M66S	-0.1646866107335633	1.0	0.0	1.0	(-0.20125620560449908, -0.08874216868240659)
S714C	-0.16787121581590458	0.0	1.0	-1.0	(-0.20125620560449908, -0.08874216868240659)
C714Y	-0.16804377020849035	1.0	0.0	1.0	(-0.20125620560449908, -0.08874216868240659)
K140R	-0.1695689316666242	1.0	0.0	1.0	(-0.20125620560449908, -0.08874216868240659)
R62K	-0.17101336770238046	2.0	0.0	2.0	(-0.20125620560449908, -0.08874216868240659)
I726V	-0.17240134558646322	1.0	0.0	1.0	(-0.20125620560449908, -0.08874216868240659)
I615T	-0.17450288155764704	1.0	0.0	1.0	(-0.20125620560449908, -0.08874216868240659)
D740A	-0.1891066769672773	1.0	0.0	1.0	(-0.20125620560449908, -0.08874216868240659)
V732M	-0.19220790554439904	0.0	1.0	-1.0	(-0.20125620560449908, -0.08874216868240659)
I292V	-0.19245672612922515	1.0	1.0	0.0	(-0.20125620560449908, -0.08874216868240659)
T21A	-0.193902461646817	0.0	2.0	-2.0	(-0.20125620560449908, -0.08874216868240659)
T666M	-0.19493331661241928	2.0	2.0	0.0	(-0.20125620560449908, -0.08874216868240659)
N137S	-0.1952622898250408	0.0	3.0	-3.0	(-0.20125620560449908, -0.08874216868240659)
L435K	-0.1987469292762254	0.0	1.0	-1.0	(-0.20125620560449908, -0.08874216868240659)
V220I	-0.2015574403936847	1.0	2.0	-1.0	(-0.31377024252659114, -0.20125620560449908)
V495I	-0.2036765823782853	4.0	2.0	2.0	(-0.31377024252659114, -0.20125620560449908)
V667M	-0.2072599323706772	1.0	0.0	1.0	(-0.31377024252659114, -0.20125620560449908)
R369G	-0.21156072209587096	1.0	0.0	1.0	(-0.31377024252659114, -0.20125620560449908)
D60N	-0.2167709826945731	3.0	1.0	2.0	(-0.31377024252659114, -0.20125620560449908)
M570L	-0.21734302486358184	2.0	0.0	2.0	(-0.31377024252659114, -0.20125620560449908)
A661T	-0.21993813990782407	2.0	5.0	-3.0	(-0.31377024252659114, -0.20125620560449908)
V344L	-0.2242609176990692	0.0	1.0	-1.0	(-0.31377024252659114, -0.20125620560449908)
I354M	-0.2259907696725627	1.0	0.0	1.0	(-0.31377024252659114, -0.20125620560449908)
Q300H	-0.2266160418426825	1.0	0.0	1.0	(-0.31377024252659114, -0.20125620560449908)
H27N	-0.23121436117096275	1.0	0.0	1.0	(-0.31377024252659114, -0.20125620560449908)
T473K	-0.23406149010709545	1.0	0.0	1.0	(-0.31377024252659114, -0.20125620560449908)
A717T	-0.2445366924145771	2.0	1.0	1.0	(-0.31377024252659114, -0.20125620560449908)
D730N	-0.2449043139146068	0.0	1.0	-1.0	(-0.31377024252659114, -0.20125620560449908)
A707S	-0.2477523446643194	1.0	1.0	0.0	(-0.31377024252659114, -0.20125620560449908)
G327S	-0.2487105196272975	1.0	0.0	1.0	(-0.31377024252659114, -0.20125620560449908)
K5Q	-0.25146363876024275	0.0	2.0	-2.0	(-0.31377024252659114, -0.20125620560449908)
V89M	-0.25927172266769793	1.0	0.0	1.0	(-0.31377024252659114, -0.20125620560449908)
D275E	-0.2605154279820124	0.0	1.0	-1.0	(-0.31377024252659114, -0.20125620560449908)
E65V	-0.2665151445096167	1.0	0.0	1.0	(-0.31377024252659114, -0.20125620560449908)
L619V	-0.26720936274830825	0.0	1.0	-1.0	(-0.31377024252659114, -0.20125620560449908)
M473L	-0.2717868116898671	0.0	1.0	-1.0	(-0.31377024252659114, -0.20125620560449908)
D195N	-0.27254266437793984	4.0	4.0	0.0	(-0.31377024252659114, -0.20125620560449908)
Q288K	-0.28551532040112193	1.0	0.0	1.0	(-0.31377024252659114, -0.20125620560449908)
T81I	-0.2881158771346613	1.0	0.0	1.0	(-0.31377024252659114, -0.20125620560449908)
P93S	-0.2913642119993595	0.0	1.0	-1.0	(-0.31377024252659114, -0.20125620560449908)
E677G	-0.2931509052573126	2.0	1.0	1.0	(-0.31377024252659114, -0.20125620560449908)
L234V	-0.29558385943548937	0.0	1.0	-1.0	(-0.31377024252659114, -0.20125620560449908)
N715T	-0.2993041938727652	1.0	1.0	0.0	(-0.31377024252659114, -0.20125620560449908)
V613A	-0.2998593895756554	1.0	0.0	1.0	(-0.31377024252659114, -0.20125620560449908)
I185V	-0.3075915793152348	2.0	0.0	2.0	(-0.31377024252659114, -0.20125620560449908)
E391D	-0.3199984463373497	2.0	0.0	2.0	(-0.42628427944868363, -0.31377024252659114)
K5N	-0.3205401759448677	0.0	2.0	-2.0	(-0.42628427944868363, -0.31377024252659114)
R144K	-0.32288502041074585	1.0	0.0	1.0	(-0.42628427944868363, -0.31377024252659114)
Q591L	-0.3273687311590589	1.0	0.0	1.0	(-0.42628427944868363, -0.31377024252659114)
L607Q	-0.33000362671123024	1.0	0.0	1.0	(-0.42628427944868363, -0.31377024252659114)
I616L	-0.33038755934964875	1.0	0.0	1.0	(-0.42628427944868363, -0.31377024252659114)
F168S	-0.3313216209071735	0.0	1.0	-1.0	(-0.42628427944868363, -0.31377024252659114)
P43R	-0.33362280140234585	0.0	1.0	-1.0	(-0.42628427944868363, -0.31377024252659114)
V295I	-0.33553397239258675	2.0	0.0	2.0	(-0.42628427944868363, -0.31377024252659114)
N759D	-0.33733523242380165	0.0	1.0	-1.0	(-0.42628427944868363, -0.31377024252659114)
K660R	-0.33808516997598875	2.0	2.0	0.0	(-0.42628427944868363, -0.31377024252659114)
A684T	-0.3394905036457954	2.0	2.0	0.0	(-0.42628427944868363, -0.31377024252659114)
P93L	-0.3397264706290864	0.0	1.0	-1.0	(-0.42628427944868363, -0.31377024252659114)
P104L	-0.3496380749657657	2.0	0.0	2.0	(-0.42628427944868363, -0.31377024252659114)
T491A	-0.35345795394515195	0.0	1.0	-1.0	(-0.42628427944868363, -0.31377024252659114)
H285Y	-0.3632906845591031	1.0	1.0	0.0	(-0.42628427944868363, -0.31377024252659114)
Q447R	-0.3657628690684692	0.0	1.0	-1.0	(-0.42628427944868363, -0.31377024252659114)
S286G	-0.3673644853507248	5.0	1.0	4.0	(-0.42628427944868363, -0.31377024252659114)
K699E	-0.36838236988243583	0.0	1.0	-1.0	(-0.42628427944868363, -0.31377024252659114)
E249D	-0.3691126169683303	0.0	1.0	-1.0	(-0.42628427944868363, -0.31377024252659114)
H127N	-0.3698712267947865	1.0	0.0	1.0	(-0.42628427944868363, -0.31377024252659114)
N42T	-0.3710806879246121	0.0	1.0	-1.0	(-0.42628427944868363, -0.31377024252659114)
D296E	-0.3727728000866222	1.0	0.0	1.0	(-0.42628427944868363, -0.31377024252659114)
M676V	-0.3738258737847775	4.0	5.0	-1.0	(-0.42628427944868363, -0.31377024252659114)
V648I	-0.3784955240571315	3.0	3.0	0.0	(-0.42628427944868363, -0.31377024252659114)
A152S	-0.3837632087845191	2.0	1.0	1.0	(-0.42628427944868363, -0.31377024252659114)
L435Q	-0.3853436937701653	0.0	1.0	-1.0	(-0.42628427944868363, -0.31377024252659114)
M473T	-0.38964513935409056	1.0	1.0	0.0	(-0.42628427944868363, -0.31377024252659114)
I394T	-0.39803032999686144	1.0	0.0	1.0	(-0.42628427944868363, -0.31377024252659114)
N82S	-0.4009880389633511	0.0	1.0	-1.0	(-0.42628427944868363, -0.31377024252659114)
V640I	-0.4038277148388588	2.0	2.0	0.0	(-0.42628427944868363, -0.31377024252659114)
V166I	-0.4061931982343969	1.0	0.0	1.0	(-0.42628427944868363, -0.31377024252659114)
I19V	-0.4085287681626908	0.0	1.0	-1.0	(-0.42628427944868363, -0.31377024252659114)
A274S	-0.4107951443469695	1.0	0.0	1.0	(-0.42628427944868363, -0.31377024252659114)
T745A	-0.4145285483123639	0.0	1.0	-1.0	(-0.42628427944868363, -0.31377024252659114)
D161Y	-0.41471985452199583	0.0	1.0	-1.0	(-0.42628427944868363, -0.31377024252659114)
V584I	-0.4193371074385876	0.0	1.0	-1.0	(-0.42628427944868363, -0.31377024252659114)
I147M	-0.4203740710098315	1.0	0.0	1.0	(-0.42628427944868363, -0.31377024252659114)
M64T	-0.4240533369140232	1.0	1.0	0.0	(-0.42628427944868363, -0.31377024252659114)
S629N	-0.4242357439893751	0.0	1.0	-1.0	(-0.42628427944868363, -0.31377024252659114)
T129I	-0.42511529266113984	1.0	0.0	1.0	(-0.42628427944868363, -0.31377024252659114)
R692K	-0.4348174186960849	1.0	0.0	1.0	(-0.5387983163707757, -0.42628427944868363)
K190E	-0.4413161978071141	1.0	0.0	1.0	(-0.5387983163707757, -0.42628427944868363)
A624D	-0.4475053786253799	0.0	1.0	-1.0	(-0.5387983163707757, -0.42628427944868363)
N680T	-0.4515174054169076	1.0	0.0	1.0	(-0.5387983163707757, -0.42628427944868363)
E343K	-0.4531492448425005	0.0	1.0	-1.0	(-0.5387983163707757, -0.42628427944868363)
V511I	-0.4537442748986531	3.0	5.0	-2.0	(-0.5387983163707757, -0.42628427944868363)
K5E	-0.4571465103859527	0.0	3.0	-3.0	(-0.5387983163707757, -0.42628427944868363)
F168Y	-0.4587183242052485	0.0	1.0	-1.0	(-0.5387983163707757, -0.42628427944868363)
P68A	-0.4632349903147876	0.0	1.0	-1.0	(-0.5387983163707757, -0.42628427944868363)
R251K	-0.4639581092326712	2.0	1.0	1.0	(-0.5387983163707757, -0.42628427944868363)
V356I	-0.4650238501216195	3.0	0.0	3.0	(-0.5387983163707757, -0.42628427944868363)
I261T	-0.4710602643358874	0.0	1.0	-1.0	(-0.5387983163707757, -0.42628427944868363)
I616V	-0.4761928608086554	1.0	0.0	1.0	(-0.5387983163707757, -0.42628427944868363)
M570I	-0.4791319590328713	3.0	4.0	-1.0	(-0.5387983163707757, -0.42628427944868363)
L20V	-0.4793217077334782	0.0	1.0	-1.0	(-0.5387983163707757, -0.42628427944868363)
V606A	-0.4879981699568101	1.0	0.0	1.0	(-0.5387983163707757, -0.42628427944868363)
Q591K	-0.4976488528917569	13.0	0.0	13.0	(-0.5387983163707757, -0.42628427944868363)
E123K	-0.5020553124902762	1.0	1.0	0.0	(-0.5387983163707757, -0.42628427944868363)
K54R	-0.5043945953332993	2.0	0.0	2.0	(-0.5387983163707757, -0.42628427944868363)
M483V	-0.5044852673080947	0.0	1.0	-1.0	(-0.5387983163707757, -0.42628427944868363)
N102K	-0.5107683733327368	1.0	0.0	1.0	(-0.5387983163707757, -0.42628427944868363)
I354V	-0.5109874830452816	1.0	0.0	1.0	(-0.5387983163707757, -0.42628427944868363)
E249K	-0.5183669404196565	1.0	0.0	1.0	(-0.5387983163707757, -0.42628427944868363)
I31V	-0.5189058358133006	1.0	0.0	1.0	(-0.5387983163707757, -0.42628427944868363)
V122F	-0.5198795446034625	1.0	0.0	1.0	(-0.5387983163707757, -0.42628427944868363)
D611N	-0.5224196860784891	5.0	0.0	5.0	(-0.5387983163707757, -0.42628427944868363)
E677K	-0.5240840646807663	1.0	2.0	-1.0	(-0.5387983163707757, -0.42628427944868363)
A44H	-0.5270849602187775	0.0	1.0	-1.0	(-0.5387983163707757, -0.42628427944868363)
H134N	-0.5317877281029774	0.0	1.0	-1.0	(-0.5387983163707757, -0.42628427944868363)
D253N	-0.5369255477833296	3.0	0.0	3.0	(-0.5387983163707757, -0.42628427944868363)
R555K	-0.5410090276941271	1.0	0.0	1.0	(-0.651312353292868, -0.5387983163707757)
R332K	-0.5445758135314599	1.0	0.0	1.0	(-0.651312353292868, -0.5387983163707757)
K197R	-0.5460623591037453	1.0	4.0	-3.0	(-0.651312353292868, -0.5387983163707757)
S490N	-0.5506296706910462	0.0	1.0	-1.0	(-0.651312353292868, -0.5387983163707757)
L475M	-0.5558411781901602	1.0	1.0	0.0	(-0.651312353292868, -0.5387983163707757)
D678N	-0.5561833974372702	1.0	0.0	1.0	(-0.651312353292868, -0.5387983163707757)
S181L	-0.5575691942451212	0.0	1.0	-1.0	(-0.651312353292868, -0.5387983163707757)
T662N	-0.5595734274190419	0.0	1.0	-1.0	(-0.651312353292868, -0.5387983163707757)
Q507H	-0.5620805600678711	1.0	0.0	1.0	(-0.651312353292868, -0.5387983163707757)
S322P	-0.5653523305232381	0.0	1.0	-1.0	(-0.651312353292868, -0.5387983163707757)
P515H	-0.5657068657922772	0.0	1.0	-1.0	(-0.651312353292868, -0.5387983163707757)
V338D	-0.5733768903293387	0.0	1.0	-1.0	(-0.651312353292868, -0.5387983163707757)
A29S	-0.5736575118186197	1.0	0.0	1.0	(-0.651312353292868, -0.5387983163707757)
P453T	-0.5763066006343336	1.0	0.0	1.0	(-0.651312353292868, -0.5387983163707757)
M535L	-0.5794870427488384	1.0	2.0	-1.0	(-0.651312353292868, -0.5387983163707757)
Q75P	-0.5902207119985086	0.0	1.0	-1.0	(-0.651312353292868, -0.5387983163707757)
N301S	-0.5961688179548565	1.0	0.0	1.0	(-0.651312353292868, -0.5387983163707757)
E396G	-0.5989144954953431	1.0	0.0	1.0	(-0.651312353292868, -0.5387983163707757)
T105I	-0.5998715926488997	1.0	0.0	1.0	(-0.651312353292868, -0.5387983163707757)
V122I	-0.6011880557071919	2.0	0.0	2.0	(-0.651312353292868, -0.5387983163707757)
L94Q	-0.6122087804706147	1.0	0.0	1.0	(-0.651312353292868, -0.5387983163707757)
V133I	-0.6238872733776389	1.0	0.0	1.0	(-0.651312353292868, -0.5387983163707757)
V220A	-0.6246723683192873	1.0	0.0	1.0	(-0.651312353292868, -0.5387983163707757)
A221T	-0.6252208064943541	2.0	0.0	2.0	(-0.651312353292868, -0.5387983163707757)
T468A	-0.6260260685066452	0.0	1.0	-1.0	(-0.651312353292868, -0.5387983163707757)
E2A	-0.6428908782926956	0.0	2.0	-2.0	(-0.651312353292868, -0.5387983163707757)
V478M	-0.6438835916680999	1.0	1.0	0.0	(-0.651312353292868, -0.5387983163707757)
T612S	-0.6453079058177809	1.0	0.0	1.0	(-0.651312353292868, -0.5387983163707757)
D9N	-0.651465557076388	3.0	2.0	1.0	(-0.7638263902149602, -0.651312353292868)
Q591R	-0.6560247283178366	3.0	0.0	3.0	(-0.7638263902149602, -0.651312353292868)
I63V	-0.6607936348477814	1.0	1.0	0.0	(-0.7638263902149602, -0.651312353292868)
G477R	-0.6629684610180351	1.0	0.0	1.0	(-0.7638263902149602, -0.651312353292868)
T471P	-0.6682169585788383	1.0	1.0	0.0	(-0.7638263902149602, -0.651312353292868)
A717S	-0.6687769741602946	1.0	0.0	1.0	(-0.7638263902149602, -0.651312353292868)
V495A	-0.6741773508266812	0.0	1.0	-1.0	(-0.7638263902149602, -0.651312353292868)
V114I	-0.6852039749154218	1.0	0.0	1.0	(-0.7638263902149602, -0.651312353292868)
D87E	-0.7088993704153118	0.0	1.0	-1.0	(-0.7638263902149602, -0.651312353292868)
Q447H	-0.7189907859966579	0.0	2.0	-2.0	(-0.7638263902149602, -0.651312353292868)
R293G	-0.7250118847213116	1.0	0.0	1.0	(-0.7638263902149602, -0.651312353292868)
K339R	-0.7268159404904359	5.0	0.0	5.0	(-0.7638263902149602, -0.651312353292868)
N715S	-0.7318457116987007	1.0	2.0	-1.0	(-0.7638263902149602, -0.651312353292868)
S107N	-0.7379010078767613	2.0	1.0	1.0	(-0.7638263902149602, -0.651312353292868)
R427Q	-0.7409547188656784	1.0	0.0	1.0	(-0.7638263902149602, -0.651312353292868)
P465S	-0.7412461625102426	1.0	0.0	1.0	(-0.7638263902149602, -0.651312353292868)
D60G	-0.7523218962397435	0.0	1.0	-1.0	(-0.7638263902149602, -0.651312353292868)
D441N	-0.752812160533793	2.0	0.0	2.0	(-0.7638263902149602, -0.651312353292868)
A707V	-0.7560402860671621	0.0	1.0	-1.0	(-0.7638263902149602, -0.651312353292868)
W99S	-0.7569990773290729	0.0	1.0	-1.0	(-0.7638263902149602, -0.651312353292868)
T471A	-0.7585565116477225	0.0	1.0	-1.0	(-0.7638263902149602, -0.651312353292868)
S86A	-0.7645182338760961	1.0	0.0	1.0	(-0.8763404271370525, -0.7638263902149602)
Y360F	-0.7859963620951418	2.0	0.0	2.0	(-0.8763404271370525, -0.7638263902149602)
V356A	-0.7925599974694415	2.0	0.0	2.0	(-0.8763404271370525, -0.7638263902149602)
L665F	-0.8031996412889861	0.0	1.0	-1.0	(-0.8763404271370525, -0.7638263902149602)
W49C	-0.804268463829506	0.0	1.0	-1.0	(-0.8763404271370525, -0.7638263902149602)
N448T	-0.8052462874599714	1.0	2.0	-1.0	(-0.8763404271370525, -0.7638263902149602)
K197E	-0.8085032875853897	0.0	1.0	-1.0	(-0.8763404271370525, -0.7638263902149602)
G199V	-0.8088225735334292	1.0	0.0	1.0	(-0.8763404271370525, -0.7638263902149602)
Q138H	-0.8461779008878948	0.0	1.0	-1.0	(-0.8763404271370525, -0.7638263902149602)
I411M	-0.8465372371317094	2.0	0.0	2.0	(-0.8763404271370525, -0.7638263902149602)
G450R	-0.8506763836398159	0.0	1.0	-1.0	(-0.8763404271370525, -0.7638263902149602)
D390N	-0.8698875122099915	0.0	1.0	-1.0	(-0.8763404271370525, -0.7638263902149602)
K699N	-0.8710207699820359	0.0	2.0	-2.0	(-0.8763404271370525, -0.7638263902149602)
M575I	-0.8832942854389458	1.0	1.0	0.0	(-0.9888544640591446, -0.8763404271370525)
E492D	-0.8861333643404644	0.0	1.0	-1.0	(-0.9888544640591446, -0.8763404271370525)
A52T	-0.8999413551416304	1.0	0.0	1.0	(-0.9888544640591446, -0.8763404271370525)
T23I	-0.9050034699069398	0.0	1.0	-1.0	(-0.9888544640591446, -0.8763404271370525)
V732L	-0.905111500366508	0.0	1.0	-1.0	(-0.9888544640591446, -0.8763404271370525)
I67F	-0.9054577183917626	0.0	1.0	-1.0	(-0.9888544640591446, -0.8763404271370525)
G327D	-0.9129654978174494	1.0	0.0	1.0	(-0.9888544640591446, -0.8763404271370525)
P579S	-0.9135328467912359	1.0	0.0	1.0	(-0.9888544640591446, -0.8763404271370525)
S155N	-0.9138171339357284	2.0	0.0	2.0	(-0.9888544640591446, -0.8763404271370525)
V480I	-0.9141609619976656	1.0	0.0	1.0	(-0.9888544640591446, -0.8763404271370525)
P453H	-0.9188006807088076	0.0	1.0	-1.0	(-0.9888544640591446, -0.8763404271370525)
V560I	-0.9243468815805316	4.0	3.0	1.0	(-0.9888544640591446, -0.8763404271370525)
M676I	-0.9273615819021112	2.0	7.0	-5.0	(-0.9888544640591446, -0.8763404271370525)
I229V	-0.928705383242962	1.0	1.0	0.0	(-0.9888544640591446, -0.8763404271370525)
I570V	-0.9338220740769522	1.0	0.0	1.0	(-0.9888544640591446, -0.8763404271370525)
M570V	-0.9338220740769522	1.0	0.0	1.0	(-0.9888544640591446, -0.8763404271370525)
S79N	-0.940137017380514	1.0	0.0	1.0	(-0.9888544640591446, -0.8763404271370525)
M410V	-0.9660441615820736	1.0	1.0	0.0	(-0.9888544640591446, -0.8763404271370525)
I451T	-0.9723044364755408	2.0	1.0	1.0	(-0.9888544640591446, -0.8763404271370525)
D567E	-0.9832819048019455	1.0	0.0	1.0	(-0.9888544640591446, -0.8763404271370525)
V139I	-0.9931647814316086	3.0	3.0	0.0	(-1.1013685009812368, -0.9888544640591446)
A424S	-0.9947764558563562	0.0	1.0	-1.0	(-1.1013685009812368, -0.9888544640591446)
Q194H	-1.0031484738845553	1.0	0.0	1.0	(-1.1013685009812368, -0.9888544640591446)
E210K	-1.0165451909693568	0.0	1.0	-1.0	(-1.1013685009812368, -0.9888544640591446)
A221S	-1.017147983923964	1.0	0.0	1.0	(-1.1013685009812368, -0.9888544640591446)
M53Q	-1.0218597469335344	0.0	1.0	-1.0	(-1.1013685009812368, -0.9888544640591446)
M467L	-1.0258825136023562	1.0	1.0	0.0	(-1.1013685009812368, -0.9888544640591446)
S489C	-1.032485104541384	1.0	0.0	1.0	(-1.1013685009812368, -0.9888544640591446)
E120D	-1.0409476822383212	1.0	0.0	1.0	(-1.1013685009812368, -0.9888544640591446)
I385V	-1.0439499149973637	0.0	2.0	-2.0	(-1.1013685009812368, -0.9888544640591446)
A156T	-1.0452435637573398	0.0	1.0	-1.0	(-1.1013685009812368, -0.9888544640591446)
I398V	-1.0505699611410733	1.0	0.0	1.0	(-1.1013685009812368, -0.9888544640591446)
M645T	-1.0545804434057895	0.0	1.0	-1.0	(-1.1013685009812368, -0.9888544640591446)
R70S	-1.0584322903205556	2.0	0.0	2.0	(-1.1013685009812368, -0.9888544640591446)
I261V	-1.068907595169892	2.0	0.0	2.0	(-1.1013685009812368, -0.9888544640591446)
I411L	-1.078429521162146	0.0	1.0	-1.0	(-1.1013685009812368, -0.9888544640591446)
D567N	-1.1038576772227255	2.0	2.0	0.0	(-1.2138825379033291, -1.1013685009812368)
R88K	-1.1074306479752505	2.0	0.0	2.0	(-1.2138825379033291, -1.1013685009812368)
R368Q	-1.1179528342149314	2.0	2.0	0.0	(-1.2138825379033291, -1.1013685009812368)
I198T	-1.1391526219610393	0.0	1.0	-1.0	(-1.2138825379033291, -1.1013685009812368)
I4V	-1.1426830349031765	1.0	0.0	1.0	(-1.2138825379033291, -1.1013685009812368)
T21K	-1.1436208966966763	1.0	0.0	1.0	(-1.2138825379033291, -1.1013685009812368)
S181P	-1.1513770185518974	2.0	0.0	2.0	(-1.2138825379033291, -1.1013685009812368)
M66V	-1.160959964758801	4.0	1.0	3.0	(-1.2138825379033291, -1.1013685009812368)
A377S	-1.1704620633600151	0.0	2.0	-2.0	(-1.2138825379033291, -1.1013685009812368)
D390E	-1.1775000389952106	0.0	1.0	-1.0	(-1.2138825379033291, -1.1013685009812368)
Y488H	-1.185764406839803	1.0	0.0	1.0	(-1.2138825379033291, -1.1013685009812368)
H151N	-1.2291400306594675	1.0	0.0	1.0	(-1.3263965748254214, -1.2138825379033291)
N448S	-1.2495762558971741	1.0	2.0	-1.0	(-1.3263965748254214, -1.2138825379033291)
G450E	-1.2649421091327782	2.0	0.0	2.0	(-1.3263965748254214, -1.2138825379033291)
M283I	-1.2731022024635408	0.0	1.0	-1.0	(-1.3263965748254214, -1.2138825379033291)
S320N	-1.2917430238050642	1.0	0.0	1.0	(-1.3263965748254214, -1.2138825379033291)
G199C	-1.3115140527878482	1.0	0.0	1.0	(-1.3263965748254214, -1.2138825379033291)
S12L	-1.3516424453824134	1.0	0.0	1.0	(-1.4389106117475137, -1.3263965748254214)
T108P	-1.4056718707127351	0.0	1.0	-1.0	(-1.4389106117475137, -1.3263965748254214)
V267I	-1.4068396071665346	1.0	0.0	1.0	(-1.4389106117475137, -1.3263965748254214)
T76A	-1.4389036389526952	0.0	2.0	-2.0	(-1.4389106117475137, -1.3263965748254214)
R355I	-1.4459173232613276	0.0	1.0	-1.0	(-1.551424648669606, -1.4389106117475137)
I382V	-1.4652645162864395	1.0	1.0	0.0	(-1.551424648669606, -1.4389106117475137)
D417G	-1.4689556715083076	0.0	1.0	-1.0	(-1.551424648669606, -1.4389106117475137)
P68N	-1.4757393984414937	1.0	0.0	1.0	(-1.551424648669606, -1.4389106117475137)
M243T	-1.4820492403727854	1.0	0.0	1.0	(-1.551424648669606, -1.4389106117475137)
E342K	-1.4872912524998905	1.0	1.0	0.0	(-1.551424648669606, -1.4389106117475137)
N711D	-1.500295290871315	1.0	0.0	1.0	(-1.551424648669606, -1.4389106117475137)
K157R	-1.5482483386185286	1.0	1.0	0.0	(-1.551424648669606, -1.4389106117475137)
A59S	-1.5589510935848452	1.0	0.0	1.0	(-1.663938685591698, -1.551424648669606)
N715H	-1.566244919896589	1.0	0.0	1.0	(-1.663938685591698, -1.551424648669606)
N510T	-1.5738993506898051	0.0	1.0	-1.0	(-1.663938685591698, -1.551424648669606)
E452G	-1.603355399664912	0.0	1.0	-1.0	(-1.663938685591698, -1.551424648669606)
R380K	-1.6082752958640312	1.0	0.0	1.0	(-1.663938685591698, -1.551424648669606)
I411T	-1.6175120365329827	0.0	1.0	-1.0	(-1.663938685591698, -1.551424648669606)
K699R	-1.6429844457068352	2.0	1.0	1.0	(-1.663938685591698, -1.551424648669606)
M243I	-1.6499748664914005	0.0	2.0	-2.0	(-1.663938685591698, -1.551424648669606)
E341K	-1.6923349810931674	1.0	1.0	0.0	(-1.7764527225137903, -1.663938685591698)
I319V	-1.7017799287502104	1.0	2.0	-1.0	(-1.7764527225137903, -1.663938685591698)
R299K	-1.7052276438966143	7.0	5.0	2.0	(-1.7764527225137903, -1.663938685591698)
E120K	-1.7101974068819097	1.0	0.0	1.0	(-1.7764527225137903, -1.663938685591698)
D253G	-1.803110153203969	0.0	1.0	-1.0	(-1.8889667594358825, -1.7764527225137903)
P302L	-1.8213160605022816	1.0	0.0	1.0	(-1.8889667594358825, -1.7764527225137903)
S337F	-1.847485278918528	1.0	0.0	1.0	(-1.8889667594358825, -1.7764527225137903)
E123G	-1.9331541266040475	0.0	1.0	-1.0	(-2.0014807963579746, -1.8889667594358825)
V366I	-2.0092170345379494	1.0	1.0	0.0	(-2.113994833280067, -2.0014807963579746)
I141V	-2.0113721761443872	0.0	1.0	-1.0	(-2.113994833280067, -2.0014807963579746)
R505W	-2.2078992419041614	0.0	1.0	-1.0	(-2.226508870202159, -2.113994833280067)
T637I	-2.2603399964400763	1.0	1.0	0.0	(-2.3390229071242516, -2.226508870202159)
V366A	-2.3572674793791104	1.0	0.0	1.0	(-2.4515369440463437, -2.3390229071242516)
M202I	-2.4515369440463437	0.0	2.0	-2.0	(-2.4515369440463437, -2.3390229071242516)
