# Supplementary material for: Comprehensive mapping of adaptation of the avian influenza polymerase protein PB2 to humans
Source: eLife. 2019 Apr 30;8:e45079. doi: 10.7554/eLife.45079 (PMC6491042; doi:10.7554/eLife.45079)
Supplement: Figure 7—source data 1. [file elife-45079-fig7-data1.txt]

site	wildtype	mutation	Type	toAA	min Subst	accessibility
9	D	N	Known human adaptive	N	0.9987429289754871	1
74	G	S	Known human adaptive	S	1.5556253928346953	>1
158	E	G	Known human adaptive	G	0.9993714644877436	1
189	K	R	Known human adaptive	R	1.0	1
192	E	K	Known human adaptive	K	1.0	1
199	A	S	Known human adaptive	S	0.9962287869264613	1
253	D	N	Known human adaptive	N	1.0	1
256	D	G	Known human adaptive	G	1.0006285355122564	1
271	T	A	Known human adaptive	A	1.0031426775612822	1
286	S	G	Known human adaptive	G	0.9987429289754871	1
489	S	P	Known human adaptive	P	1.0	1
526	K	R	Known human adaptive	R	0.9597737272155877	1
534	S	F	Known human adaptive	F	1.6580766813324952	>1
535	M	T	Known human adaptive	T	1.0446260213702074	1
588	A	I	Known human adaptive	I	1.8177247014456317	>1
591	Q	K	Known human adaptive	K	1.0050282840980516	1
598	T	T	Known human adaptive	T	0.1816467630421119	1
627	E	K	Known human adaptive	K	0.9924575738529227	1
636	L	F	Known human adaptive	F	1.8755499685732244	>1
660	K	R	Known human adaptive	R	0.9736015084852294	1
684	A	S	Known human adaptive	S	0.9874292897548711	1
701	D	N	Known human adaptive	N	0.9987429289754871	1
701	D	V	Known human adaptive	V	1.0012570710245128	1
702	K	R	Known human adaptive	R	0.896291640477687	1
714	S	R	Known human adaptive	R	1.0	1
740	D	N	Known human adaptive	N	0.9987429289754871	1
9	D	K	Top adaptive in A549	K	1.9962287869264614	>1
69	E	R	Top adaptive in A549	R	1.9987429289754872	>1
69	E	K	Top adaptive in A549	K	1.0006285355122564	1
82	N	W	Top adaptive in A549	W	2.9880578252671275	>1
156	A	M	Top adaptive in A549	M	2.9208045254556882	>1
158	E	L	Top adaptive in A549	L	2.0	>1
163	I	C	Top adaptive in A549	C	2.1257071024512886	>1
169	P	E	Top adaptive in A549	E	2.0	>1
176	I	E	Top adaptive in A549	E	2.0087994971715903	>1
182	Q	Y	Top adaptive in A549	Y	2.0	>1
182	Q	N	Top adaptive in A549	N	2.0	>1
183	L	D	Top adaptive in A549	D	2.9993714644877434	>1
183	L	N	Top adaptive in A549	N	2.912005028284098	>1
190	K	Y	Top adaptive in A549	Y	2.006913890634821	>1
292	I	T	Top adaptive in A549	T	1.0634820867379007	1
355	R	G	Top adaptive in A549	G	1.0307982401005658	1
521	T	F	Top adaptive in A549	F	2.923318667504714	>1
521	T	W	Top adaptive in A549	W	2.974230043997486	>1
521	T	Q	Top adaptive in A549	Q	2.0703959773727214	>1
521	T	L	Top adaptive in A549	L	2.0	>1
521	T	I	Top adaptive in A549	I	1.032683846637335	1
521	T	Y	Top adaptive in A549	Y	2.9170333123821495	>1
521	T	V	Top adaptive in A549	V	1.993086109365179	>1
522	Q	I	Top adaptive in A549	I	2.427404148334381	>1
532	S	D	Top adaptive in A549	D	2.995600251414205	>1
627	E	C	Top adaptive in A549	C	3.0	>1
627	E	S	Top adaptive in A549	S	2.0	>1
669	G	S	Top adaptive in A549	S	1.9968573224387178	>1
676	T	Y	Top adaptive in A549	Y	2.509742300439975	>1
684	A	K	Top adaptive in A549	K	2.454431175361408	>1
698	G	K	Top adaptive in A549	K	2.9849151477058453	>1
701	D	N	Top adaptive in A549	N	0.9987429289754871	1
701	D	M	Top adaptive in A549	M	2.998742928975487	>1
701	D	C	Top adaptive in A549	C	2.0	>1
1	M	A	All mutations	A	2.0	>1
1	M	W	All mutations	W	2.0	>1
1	M	D	All mutations	D	3.0	>1
1	M	V	All mutations	V	1.0	1
1	M	E	All mutations	E	2.0	>1
1	M	T	All mutations	T	1.0	1
1	M	F	All mutations	F	2.0	>1
1	M	S	All mutations	S	2.0	>1
1	M	C	All mutations	C	3.0	>1
1	M	R	All mutations	R	1.0	1
1	M	Q	All mutations	Q	2.0	>1
1	M	H	All mutations	H	3.0	>1
1	M	P	All mutations	P	2.0	>1
1	M	I	All mutations	I	1.0	1
1	M	N	All mutations	N	2.0	>1
1	M	K	All mutations	K	1.0	1
1	M	M	All mutations	M	0.0	0
1	M	G	All mutations	G	2.0	>1
1	M	Y	All mutations	Y	3.0	>1
1	M	L	All mutations	L	1.0	1
2	E	H	All mutations	H	1.9214330609679446	>1
2	E	L	All mutations	L	1.9993714644877436	>1
2	E	Y	All mutations	Y	1.9208045254556882	>1
2	E	S	All mutations	S	1.9245757385292268	>1
2	E	C	All mutations	C	2.9195474544311755	>1
2	E	D	All mutations	D	0.9968573224387178	1
2	E	R	All mutations	R	1.9993714644877436	>1
2	E	T	All mutations	T	1.9252042740414834	>1
2	E	P	All mutations	P	2.0	>1
2	E	W	All mutations	W	2.2759270898805783	>1
2	E	M	All mutations	M	2.2023884349465743	>1
2	E	A	All mutations	A	1.0754242614707732	1
2	E	V	All mutations	V	1.0754242614707732	1
2	E	E	All mutations	E	0.1552482715273413	1
2	E	Q	All mutations	Q	1.0798240100565681	1
2	E	K	All mutations	K	1.0050282840980516	1
2	E	I	All mutations	I	2.648020113136392	>1
2	E	N	All mutations	N	1.846637335009428	>1
2	E	G	All mutations	G	1.0747957259585166	1
2	E	F	All mutations	F	2.9201759899434316	>1
3	R	P	All mutations	P	1.9333752357008172	>1
3	R	Q	All mutations	Q	1.9327467001885608	>1
3	R	S	All mutations	S	1.0672532998114392	1
3	R	M	All mutations	M	2.0659962287869265	>1
3	R	N	All mutations	N	2.0659962287869265	>1
3	R	F	All mutations	F	3.0	>1
3	R	I	All mutations	I	1.0672532998114392	1
3	R	T	All mutations	T	1.0666247642991828	1
3	R	D	All mutations	D	2.9993714644877434	>1
3	R	K	All mutations	K	1.0659962287869265	1
3	R	E	All mutations	E	1.9993714644877436	>1
3	R	G	All mutations	G	1.0006285355122564	1
3	R	V	All mutations	V	2.0	>1
3	R	R	All mutations	R	0.0006285355122564425	1
3	R	C	All mutations	C	2.0006285355122566	>1
3	R	L	All mutations	L	1.9333752357008172	>1
3	R	A	All mutations	A	2.0	>1
3	R	W	All mutations	W	2.0	>1
3	R	H	All mutations	H	2.9327467001885608	>1
3	R	Y	All mutations	Y	2.9993714644877434	>1
4	I	R	All mutations	R	1.0006285355122564	1
4	I	D	All mutations	D	2.9981143934632306	>1
4	I	Q	All mutations	Q	2.0	>1
4	I	C	All mutations	C	2.9993714644877434	>1
4	I	W	All mutations	W	3.0	>1
4	I	G	All mutations	G	1.9993714644877436	>1
4	I	P	All mutations	P	2.0	>1
4	I	A	All mutations	A	1.9993714644877436	>1
4	I	K	All mutations	K	1.0006285355122564	1
4	I	S	All mutations	S	2.0	>1
4	I	H	All mutations	H	2.998742928975487	>1
4	I	L	All mutations	L	1.0006285355122564	1
4	I	Y	All mutations	Y	2.998742928975487	>1
4	I	F	All mutations	F	2.0	>1
4	I	V	All mutations	V	1.0	1
4	I	T	All mutations	T	1.0006285355122564	1
4	I	I	All mutations	I	0.001257071024512885	1
4	I	E	All mutations	E	1.9993714644877436	>1
4	I	M	All mutations	M	1.0012570710245128	1
4	I	N	All mutations	N	1.9993714644877436	>1
5	K	T	All mutations	T	1.0037712130735386	1
5	K	E	All mutations	E	1.0087994971715901	1
5	K	K	All mutations	K	0.01508485229415462	1
5	K	R	All mutations	R	0.9918290383406663	1
5	K	C	All mutations	C	2.9893148962916403	>1
5	K	Y	All mutations	Y	2.011313639220616	>1
5	K	W	All mutations	W	2.9585166561910747	>1
5	K	L	All mutations	L	1.9981143934632306	>1
5	K	G	All mutations	G	1.9868007542426147	>1
5	K	V	All mutations	V	1.9968573224387178	>1
5	K	H	All mutations	H	2.010056568196103	>1
5	K	D	All mutations	D	2.0087994971715903	>1
5	K	M	All mutations	M	1.9723444374607166	>1
5	K	Q	All mutations	Q	1.0100565681961031	1
5	K	P	All mutations	P	1.9987429289754872	>1
5	K	A	All mutations	A	1.9974858579509742	>1
5	K	N	All mutations	N	1.0150848522941547	1
5	K	I	All mutations	I	1.033940917661848	1
5	K	F	All mutations	F	2.9993714644877434	>1
5	K	S	All mutations	S	1.9893148962916405	>1
6	E	I	All mutations	I	2.0125707102451287	>1
6	E	E	All mutations	E	0.0031426775612822125	1
6	E	G	All mutations	G	1.0006285355122564	1
6	E	S	All mutations	S	1.9993714644877436	>1
6	E	T	All mutations	T	1.9981143934632306	>1
6	E	V	All mutations	V	1.0012570710245128	1
6	E	F	All mutations	F	2.9993714644877434	>1
6	E	R	All mutations	R	1.9981143934632306	>1
6	E	N	All mutations	N	1.9993714644877436	>1
6	E	W	All mutations	W	2.985543683218102	>1
6	E	P	All mutations	P	1.9993714644877436	>1
6	E	L	All mutations	L	2.0	>1
6	E	D	All mutations	D	1.0018856065367694	1
6	E	M	All mutations	M	2.9849151477058453	>1
6	E	K	All mutations	K	1.0006285355122564	1
6	E	A	All mutations	A	1.0006285355122564	1
6	E	H	All mutations	H	2.0006285355122566	>1
6	E	Y	All mutations	Y	2.0006285355122566	>1
6	E	Q	All mutations	Q	1.0018856065367694	1
6	E	C	All mutations	C	2.998742928975487	>1
7	L	I	All mutations	I	1.0515399120050284	1
7	L	L	All mutations	L	0.0	0
7	L	R	All mutations	R	1.1018227529855438	>1
7	L	C	All mutations	C	2.881835323695789	>1
7	L	Y	All mutations	Y	2.881835323695789	>1
7	L	W	All mutations	W	2.846637335009428	>1
7	L	M	All mutations	M	1.9484600879949716	>1
7	L	D	All mutations	D	2.9836580766813325	>1
7	L	N	All mutations	N	2.9836580766813325	>1
7	L	G	All mutations	G	2.0	>1
7	L	F	All mutations	F	1.8818353236957888	>1
7	L	P	All mutations	P	1.1018227529855438	>1
7	L	V	All mutations	V	1.0	1
7	L	E	All mutations	E	2.0163419233186675	>1
7	L	K	All mutations	K	2.0163419233186675	>1
7	L	Q	All mutations	Q	1.1181646763042112	>1
7	L	H	All mutations	H	2.085480829666876	>1
7	L	A	All mutations	A	2.0	>1
7	L	S	All mutations	S	1.8981772470144562	>1
7	L	T	All mutations	T	2.0	>1
8	R	F	All mutations	F	3.0	>1
8	R	H	All mutations	H	2.9905719673161535	>1
8	R	A	All mutations	A	2.0	>1
8	R	Y	All mutations	Y	2.9974858579509744	>1
8	R	I	All mutations	I	1.0175989943431805	1
8	R	S	All mutations	S	1.0094280326838467	1
8	R	E	All mutations	E	1.9974858579509742	>1
8	R	D	All mutations	D	2.9974858579509744	>1
8	R	N	All mutations	N	2.004399748585795	>1
8	R	Q	All mutations	Q	1.9905719673161533	>1
8	R	P	All mutations	P	1.993086109365179	>1
8	R	W	All mutations	W	1.9918290383406663	>1
8	R	L	All mutations	L	1.993086109365179	>1
8	R	K	All mutations	K	1.0043997485857952	1
8	R	M	All mutations	M	1.9962287869264614	>1
8	R	G	All mutations	G	1.0025141420490258	1
8	R	C	All mutations	C	2.0025141420490256	>1
8	R	R	All mutations	R	0.00251414204902577	1
8	R	T	All mutations	T	1.006913890634821	1
8	R	V	All mutations	V	2.0	>1
9	D	E	All mutations	E	1.011313639220616	1
9	D	D	All mutations	D	0.013827781269641735	1
9	D	Q	All mutations	Q	2.003142677561282	>1
9	D	K	All mutations	K	1.9962287869264614	>1
9	D	S	All mutations	S	1.9880578252671275	>1
9	D	V	All mutations	V	1.0075424261470773	1
9	D	A	All mutations	A	1.0081709616593337	1
9	D	P	All mutations	P	2.0	>1
9	D	W	All mutations	W	2.994343180389692	>1
9	D	N	All mutations	N	0.9987429289754871	1
9	D	I	All mutations	I	1.993086109365179	>1
9	D	F	All mutations	F	1.9993714644877436	>1
9	D	L	All mutations	L	1.9993714644877436	>1
9	D	M	All mutations	M	2.9918290383406663	>1
9	D	H	All mutations	H	1.005656819610308	1
9	D	T	All mutations	T	1.993086109365179	>1
9	D	R	All mutations	R	1.9962287869264614	>1
9	D	C	All mutations	C	1.9962287869264614	>1
9	D	G	All mutations	G	1.0043997485857952	1
9	D	Y	All mutations	Y	1.0043997485857952	1
10	L	A	All mutations	A	1.9993714644877436	>1
10	L	T	All mutations	T	2.0	>1
10	L	P	All mutations	P	1.272784412319296	>1
10	L	S	All mutations	S	1.7278441231929604	>1
10	L	G	All mutations	G	1.9993714644877436	>1
10	L	K	All mutations	K	2.001257071024513	>1
10	L	H	All mutations	H	2.271527341294783	>1
10	L	N	All mutations	N	2.998742928975487	>1
10	L	M	All mutations	M	1.7335009428032684	>1
10	L	L	All mutations	L	0.0006285355122564425	1
10	L	Q	All mutations	Q	1.274041483343809	>1
10	L	V	All mutations	V	0.9993714644877436	1
10	L	I	All mutations	I	1.2664990571967316	>1
10	L	F	All mutations	F	1.7265870521684474	>1
10	L	C	All mutations	C	2.7265870521684477	>1
10	L	E	All mutations	E	2.0006285355122566	>1
10	L	R	All mutations	R	1.272784412319296	>1
10	L	W	All mutations	W	2.4613450659962286	>1
10	L	Y	All mutations	Y	2.7265870521684477	>1
10	L	D	All mutations	D	2.9981143934632306	>1
11	M	D	All mutations	D	2.9993714644877434	>1
11	M	G	All mutations	G	1.9993714644877436	>1
11	M	A	All mutations	A	1.9993714644877436	>1
11	M	H	All mutations	H	3.0	>1
11	M	M	All mutations	M	0.00251414204902577	1
11	M	K	All mutations	K	1.0006285355122564	1
11	M	F	All mutations	F	2.0	>1
11	M	T	All mutations	T	1.0006285355122564	1
11	M	Q	All mutations	Q	2.0	>1
11	M	S	All mutations	S	2.0	>1
11	M	E	All mutations	E	1.9993714644877436	>1
11	M	Y	All mutations	Y	3.0	>1
11	M	R	All mutations	R	1.0006285355122564	1
11	M	C	All mutations	C	3.0	>1
11	M	L	All mutations	L	1.0	1
11	M	W	All mutations	W	2.0018856065367694	>1
11	M	V	All mutations	V	0.9993714644877436	1
11	M	N	All mutations	N	2.0006285355122566	>1
11	M	P	All mutations	P	2.0	>1
11	M	I	All mutations	I	0.9987429289754871	1
12	S	F	All mutations	F	1.9032055311125078	>1
12	S	M	All mutations	M	2.8522941546197362	>1
12	S	A	All mutations	A	1.0037712130735386	1
12	S	T	All mutations	T	1.0037712130735386	1
12	S	L	All mutations	L	1.0892520427404149	1
12	S	H	All mutations	H	2.9069767441860463	>1
12	S	V	All mutations	V	1.9962287869264614	>1
12	S	W	All mutations	W	1.8560653676932746	>1
12	S	I	All mutations	I	2.1401634192331866	>1
12	S	E	All mutations	E	2.0930232558139537	>1
12	S	C	All mutations	C	1.9069767441860466	>1
12	S	P	All mutations	P	1.0037712130735386	1
12	S	Q	All mutations	Q	2.0930232558139537	>1
12	S	G	All mutations	G	2.0	>1
12	S	S	All mutations	S	0.003771213073538655	1
12	S	D	All mutations	D	2.9069767441860463	>1
12	S	N	All mutations	N	2.9069767441860463	>1
12	S	R	All mutations	R	2.0	>1
12	S	K	All mutations	K	2.0930232558139537	>1
12	S	Y	All mutations	Y	1.9069767441860466	>1
13	Q	A	All mutations	A	2.0	>1
13	Q	M	All mutations	M	2.1684475172847266	>1
13	Q	S	All mutations	S	2.0	>1
13	Q	K	All mutations	K	1.0043997485857952	1
13	Q	T	All mutations	T	2.0	>1
13	Q	F	All mutations	F	2.996857322438718	>1
13	Q	L	All mutations	L	0.9993714644877436	1
13	Q	V	All mutations	V	1.9993714644877436	>1
13	Q	Y	All mutations	Y	1.9993714644877436	>1
13	Q	N	All mutations	N	1.9993714644877436	>1
13	Q	I	All mutations	I	2.8302954116907606	>1
13	Q	H	All mutations	H	0.9993714644877436	1
13	Q	G	All mutations	G	1.9987429289754872	>1
13	Q	R	All mutations	R	0.9987429289754871	1
13	Q	W	All mutations	W	2.16781898177247	>1
13	Q	P	All mutations	P	1.0	1
13	Q	Q	All mutations	Q	0.0043997485857950975	1
13	Q	D	All mutations	D	1.9993714644877436	>1
13	Q	E	All mutations	E	1.0043997485857952	1
13	Q	C	All mutations	C	2.996228786926461	>1
14	S	R	All mutations	R	2.0	>1
14	S	P	All mutations	P	1.0006285355122564	1
14	S	W	All mutations	W	2.0	>1
14	S	G	All mutations	G	2.0	>1
14	S	C	All mutations	C	1.0	1
14	S	V	All mutations	V	1.9993714644877436	>1
14	S	A	All mutations	A	1.0006285355122564	1
14	S	H	All mutations	H	2.0	>1
14	S	Q	All mutations	Q	3.0	>1
14	S	M	All mutations	M	2.9993714644877434	>1
14	S	I	All mutations	I	1.9993714644877436	>1
14	S	D	All mutations	D	2.0	>1
14	S	S	All mutations	S	0.0006285355122564425	1
14	S	Y	All mutations	Y	1.0	1
14	S	L	All mutations	L	1.9993714644877436	>1
14	S	F	All mutations	F	0.9993714644877436	1
14	S	E	All mutations	E	3.0	>1
14	S	N	All mutations	N	2.0	>1
14	S	K	All mutations	K	3.0	>1
14	S	T	All mutations	T	1.0006285355122564	1
15	R	C	All mutations	C	1.0	1
15	R	N	All mutations	N	2.0	>1
15	R	Y	All mutations	Y	2.0	>1
15	R	G	All mutations	G	1.0	1
15	R	W	All mutations	W	2.0	>1
15	R	A	All mutations	A	2.0	>1
15	R	T	All mutations	T	2.0	>1
15	R	L	All mutations	L	1.0	1
15	R	P	All mutations	P	1.0	1
15	R	K	All mutations	K	3.0	>1
15	R	E	All mutations	E	3.0	>1
15	R	F	All mutations	F	2.0	>1
15	R	V	All mutations	V	2.0	>1
15	R	S	All mutations	S	1.0	1
15	R	M	All mutations	M	3.0	>1
15	R	D	All mutations	D	2.0	>1
15	R	H	All mutations	H	1.0	1
15	R	Q	All mutations	Q	2.0	>1
15	R	I	All mutations	I	2.0	>1
15	R	R	All mutations	R	0.0	0
16	T	I	All mutations	I	1.0031426775612822	1
16	T	A	All mutations	A	1.0	1
16	T	Y	All mutations	Y	2.0006285355122566	>1
16	T	E	All mutations	E	2.9993714644877434	>1
16	T	W	All mutations	W	3.0	>1
16	T	V	All mutations	V	2.0	>1
16	T	L	All mutations	L	1.9968573224387178	>1
16	T	R	All mutations	R	1.9962287869264614	>1
16	T	T	All mutations	T	0.0031426775612822125	1
16	T	N	All mutations	N	1.0037712130735386	1
16	T	M	All mutations	M	2.003142677561282	>1
16	T	F	All mutations	F	2.0006285355122566	>1
16	T	D	All mutations	D	2.0006285355122566	>1
16	T	Q	All mutations	Q	2.996228786926461	>1
16	T	S	All mutations	S	1.0	1
16	T	G	All mutations	G	2.0	>1
16	T	P	All mutations	P	0.9968573224387178	1
16	T	H	All mutations	H	1.9974858579509742	>1
16	T	C	All mutations	C	2.0006285355122566	>1
16	T	K	All mutations	K	2.0025141420490256	>1
17	R	K	All mutations	K	2.9981143934632306	>1
17	R	T	All mutations	T	2.0	>1
17	R	L	All mutations	L	1.0	1
17	R	M	All mutations	M	3.0	>1
17	R	C	All mutations	C	1.0018856065367694	1
17	R	R	All mutations	R	0.0018856065367693275	1
17	R	V	All mutations	V	2.0	>1
17	R	E	All mutations	E	2.9981143934632306	>1
17	R	P	All mutations	P	1.0	1
17	R	Q	All mutations	Q	1.9981143934632306	>1
17	R	F	All mutations	F	2.0	>1
17	R	N	All mutations	N	1.9981143934632306	>1
17	R	H	All mutations	H	0.9981143934632307	1
17	R	I	All mutations	I	2.0	>1
17	R	G	All mutations	G	1.0018856065367694	1
17	R	A	All mutations	A	2.0	>1
17	R	Y	All mutations	Y	1.9981143934632306	>1
17	R	W	All mutations	W	2.0018856065367694	>1
17	R	S	All mutations	S	1.0018856065367694	1
17	R	D	All mutations	D	1.9981143934632306	>1
18	E	G	All mutations	G	1.0	1
18	E	C	All mutations	C	2.9993714644877434	>1
18	E	E	All mutations	E	0.0006285355122564425	1
18	E	V	All mutations	V	1.0	1
18	E	A	All mutations	A	1.0	1
18	E	T	All mutations	T	2.0	>1
18	E	K	All mutations	K	1.0006285355122564	1
18	E	P	All mutations	P	2.0	>1
18	E	F	All mutations	F	2.9993714644877434	>1
18	E	D	All mutations	D	0.9993714644877436	1
18	E	Q	All mutations	Q	1.0006285355122564	1
18	E	N	All mutations	N	1.9993714644877436	>1
18	E	Y	All mutations	Y	1.9993714644877436	>1
18	E	H	All mutations	H	1.9993714644877436	>1
18	E	W	All mutations	W	2.0006285355122566	>1
18	E	I	All mutations	I	2.9993714644877434	>1
18	E	R	All mutations	R	2.0	>1
18	E	L	All mutations	L	2.0	>1
18	E	M	All mutations	M	2.0006285355122566	>1
18	E	S	All mutations	S	2.0	>1
19	I	D	All mutations	D	3.0	>1
19	I	M	All mutations	M	0.9949717159019484	1
19	I	G	All mutations	G	2.0	>1
19	I	C	All mutations	C	3.0	>1
19	I	E	All mutations	E	2.0	>1
19	I	F	All mutations	F	2.0	>1
19	I	K	All mutations	K	1.0	1
19	I	Y	All mutations	Y	3.0	>1
19	I	H	All mutations	H	3.0	>1
19	I	T	All mutations	T	1.0	1
19	I	A	All mutations	A	2.0	>1
19	I	P	All mutations	P	2.0	>1
19	I	Q	All mutations	Q	2.0	>1
19	I	N	All mutations	N	2.0	>1
19	I	W	All mutations	W	2.9949717159019484	>1
19	I	R	All mutations	R	1.0	1
19	I	V	All mutations	V	1.0	1
19	I	L	All mutations	L	1.0	1
19	I	I	All mutations	I	0.00502828409805154	1
19	I	S	All mutations	S	2.0	>1
20	L	K	All mutations	K	2.1401634192331866	>1
20	L	T	All mutations	T	2.0	>1
20	L	M	All mutations	M	1.6467630421118793	>1
20	L	V	All mutations	V	1.0	1
20	L	C	All mutations	C	2.8585795097423006	>1
20	L	G	All mutations	G	2.0	>1
20	L	R	All mutations	R	1.0012570710245128	1
20	L	W	All mutations	W	2.6455059710873665	>1
20	L	Y	All mutations	Y	2.8585795097423006	>1
20	L	Q	All mutations	Q	1.1414204902576996	>1
20	L	P	All mutations	P	1.0012570710245128	1
20	L	I	All mutations	I	1.3532369578881207	>1
20	L	A	All mutations	A	2.0	>1
20	L	E	All mutations	E	2.1401634192331866	>1
20	L	D	All mutations	D	2.8598365807668134	>1
20	L	F	All mutations	F	1.8585795097423004	>1
20	L	S	All mutations	S	1.9987429289754872	>1
20	L	H	All mutations	H	1.8610936517913261	>1
20	L	N	All mutations	N	2.8598365807668134	>1
20	L	L	All mutations	L	0.0	0
21	T	D	All mutations	D	2.527341294783155	>1
21	T	Y	All mutations	Y	2.525455688246386	>1
21	T	W	All mutations	W	2.996857322438718	>1
21	T	M	All mutations	M	1.9974858579509742	>1
21	T	N	All mutations	N	1.5292269013199247	>1
21	T	V	All mutations	V	1.9962287869264614	>1
21	T	C	All mutations	C	2.5386549340037714	>1
21	T	K	All mutations	K	1.4468887492143305	>1
21	T	E	All mutations	E	2.445003142677561	>1
21	T	A	All mutations	A	1.0182275298554369	1
21	T	P	All mutations	P	1.0182275298554369	1
21	T	I	All mutations	I	0.9987429289754871	1
21	T	T	All mutations	T	0.02011313639220616	1
21	T	R	All mutations	R	1.4600879949717158	>1
21	T	G	All mutations	G	1.9993714644877436	>1
21	T	S	All mutations	S	0.9987429289754871	1
21	T	L	All mutations	L	1.994343180389692	>1
21	T	H	All mutations	H	2.527341294783155	>1
21	T	Q	All mutations	Q	2.445003142677561	>1
21	T	F	All mutations	F	2.535512256442489	>1
22	K	H	All mutations	H	2.0163419233186675	>1
22	K	W	All mutations	W	2.8554368321810184	>1
22	K	I	All mutations	I	1.1269641734758014	>1
22	K	T	All mutations	T	1.0006285355122564	1
22	K	L	All mutations	L	2.0	>1
22	K	V	All mutations	V	2.0	>1
22	K	S	All mutations	S	1.9811439346323068	>1
22	K	Q	All mutations	Q	1.0188560653676932	1
22	K	Y	All mutations	Y	2.015713387806411	>1
22	K	M	All mutations	M	1.8742928975487114	>1
22	K	N	All mutations	N	1.0169704588309239	1
22	K	G	All mutations	G	1.9824010056568195	>1
22	K	E	All mutations	E	1.0188560653676932	1
22	K	D	All mutations	D	2.0163419233186675	>1
22	K	R	All mutations	R	0.9836580766813325	1
22	K	K	All mutations	K	0.01948460087994972	1
22	K	F	All mutations	F	2.9981143934632306	>1
22	K	C	All mutations	C	2.9805153991200504	>1
22	K	P	All mutations	P	2.0	>1
22	K	A	All mutations	A	2.0	>1
23	T	L	All mutations	L	1.9987429289754872	>1
23	T	Y	All mutations	Y	2.1024512884978	>1
23	T	M	All mutations	M	2.001257071024513	>1
23	T	I	All mutations	I	1.0012570710245128	1
23	T	C	All mutations	C	2.1030798240100568	>1
23	T	V	All mutations	V	2.0	>1
23	T	G	All mutations	G	2.0	>1
23	T	S	All mutations	S	1.0006285355122564	1
23	T	Q	All mutations	Q	2.8950345694531743	>1
23	T	N	All mutations	N	1.103708359522313	>1
23	T	H	All mutations	H	2.1011942174732874	>1
23	T	P	All mutations	P	0.9993714644877436	1
23	T	D	All mutations	D	2.1024512884978	>1
23	T	F	All mutations	F	2.1030798240100568	>1
23	T	T	All mutations	T	0.0018856065367693275	1
23	T	E	All mutations	E	2.896291640477687	>1
23	T	R	All mutations	R	1.896291640477687	>1
23	T	W	All mutations	W	3.0	>1
23	T	K	All mutations	K	1.8975487115021998	>1
23	T	A	All mutations	A	1.0006285355122564	1
24	T	A	All mutations	A	1.0	1
24	T	C	All mutations	C	2.054054054054054	>1
24	T	K	All mutations	K	1.945945945945946	>1
24	T	G	All mutations	G	2.0	>1
24	T	E	All mutations	E	2.945945945945946	>1
24	T	P	All mutations	P	1.0	1
24	T	D	All mutations	D	2.054054054054054	>1
24	T	M	All mutations	M	1.9956002514142048	>1
24	T	N	All mutations	N	1.054054054054054	1
24	T	Q	All mutations	Q	2.945945945945946	>1
24	T	Y	All mutations	Y	2.054054054054054	>1
24	T	H	All mutations	H	2.054054054054054	>1
24	T	R	All mutations	R	1.945945945945946	>1
24	T	S	All mutations	S	1.0	1
24	T	L	All mutations	L	2.0	>1
24	T	V	All mutations	V	2.0	>1
24	T	W	All mutations	W	2.995600251414205	>1
24	T	I	All mutations	I	1.0043997485857952	1
24	T	F	All mutations	F	2.054054054054054	>1
24	T	T	All mutations	T	0.0	0
25	V	F	All mutations	F	1.6656191074795725	>1
25	V	P	All mutations	P	2.0	>1
25	V	M	All mutations	M	1.3695788812067882	>1
25	V	D	All mutations	D	1.6656191074795725	>1
25	V	W	All mutations	W	2.369578881206788	>1
25	V	S	All mutations	S	2.0	>1
25	V	R	All mutations	R	2.0	>1
25	V	N	All mutations	N	2.6656191074795728	>1
25	V	G	All mutations	G	1.0	1
25	V	H	All mutations	H	2.6656191074795728	>1
25	V	E	All mutations	E	1.3343808925204275	>1
25	V	Q	All mutations	Q	2.3343808925204272	>1
25	V	C	All mutations	C	2.6656191074795728	>1
25	V	I	All mutations	I	1.6304211187932118	>1
25	V	K	All mutations	K	2.3343808925204272	>1
25	V	A	All mutations	A	1.0	1
25	V	V	All mutations	V	0.0	0
25	V	T	All mutations	T	2.0	>1
25	V	L	All mutations	L	1.0	1
25	V	Y	All mutations	Y	2.6656191074795728	>1
26	D	T	All mutations	T	2.0	>1
26	D	N	All mutations	N	1.0	1
26	D	R	All mutations	R	2.0	>1
26	D	A	All mutations	A	1.0	1
26	D	K	All mutations	K	2.0	>1
26	D	F	All mutations	F	2.0	>1
26	D	P	All mutations	P	2.0	>1
26	D	E	All mutations	E	1.0	1
26	D	L	All mutations	L	2.0	>1
26	D	D	All mutations	D	0.0	0
26	D	W	All mutations	W	3.0	>1
26	D	I	All mutations	I	2.0	>1
26	D	G	All mutations	G	1.0	1
26	D	V	All mutations	V	1.0	1
26	D	Q	All mutations	Q	2.0	>1
26	D	S	All mutations	S	2.0	>1
26	D	C	All mutations	C	2.0	>1
26	D	H	All mutations	H	1.0	1
26	D	M	All mutations	M	3.0	>1
26	D	Y	All mutations	Y	1.0	1
27	H	G	All mutations	G	2.0	>1
27	H	K	All mutations	K	2.0	>1
27	H	C	All mutations	C	2.0	>1
27	H	Y	All mutations	Y	1.0	1
27	H	M	All mutations	M	3.0	>1
27	H	W	All mutations	W	3.0	>1
27	H	P	All mutations	P	1.0	1
27	H	R	All mutations	R	1.0	1
27	H	L	All mutations	L	1.0	1
27	H	H	All mutations	H	0.0	0
27	H	A	All mutations	A	2.0	>1
27	H	Q	All mutations	Q	1.0	1
27	H	E	All mutations	E	2.0	>1
27	H	T	All mutations	T	2.0	>1
27	H	N	All mutations	N	1.0	1
27	H	V	All mutations	V	2.0	>1
27	H	I	All mutations	I	2.0	>1
27	H	F	All mutations	F	2.0	>1
27	H	D	All mutations	D	1.0	1
27	H	S	All mutations	S	2.0	>1
28	M	E	All mutations	E	2.0006285355122566	>1
28	M	Y	All mutations	Y	2.9993714644877434	>1
28	M	C	All mutations	C	2.9993714644877434	>1
28	M	G	All mutations	G	2.0	>1
28	M	Q	All mutations	Q	2.0006285355122566	>1
28	M	D	All mutations	D	2.9993714644877434	>1
28	M	T	All mutations	T	1.0	1
28	M	N	All mutations	N	1.9993714644877436	>1
28	M	A	All mutations	A	2.0	>1
28	M	L	All mutations	L	1.0	1
28	M	M	All mutations	M	0.0006285355122564425	1
28	M	S	All mutations	S	1.9993714644877436	>1
28	M	W	All mutations	W	2.0006285355122566	>1
28	M	R	All mutations	R	1.0006285355122564	1
28	M	H	All mutations	H	2.9993714644877434	>1
28	M	F	All mutations	F	1.9993714644877436	>1
28	M	K	All mutations	K	1.0006285355122564	1
28	M	I	All mutations	I	0.9993714644877436	1
28	M	V	All mutations	V	1.0	1
28	M	P	All mutations	P	2.0	>1
29	A	V	All mutations	V	1.0	1
29	A	Q	All mutations	Q	2.9893148962916403	>1
29	A	E	All mutations	E	1.9893148962916405	>1
29	A	N	All mutations	N	2.0106851037083597	>1
29	A	F	All mutations	F	2.0106851037083597	>1
29	A	A	All mutations	A	0.0	0
29	A	G	All mutations	G	1.0	1
29	A	M	All mutations	M	3.0	>1
29	A	S	All mutations	S	1.0	1
29	A	L	All mutations	L	2.0	>1
29	A	H	All mutations	H	2.0106851037083597	>1
29	A	T	All mutations	T	1.0	1
29	A	W	All mutations	W	3.0	>1
29	A	Y	All mutations	Y	2.0106851037083597	>1
29	A	I	All mutations	I	2.0	>1
29	A	C	All mutations	C	2.0106851037083597	>1
29	A	D	All mutations	D	1.0106851037083595	1
29	A	R	All mutations	R	2.0	>1
29	A	P	All mutations	P	1.0	1
29	A	K	All mutations	K	2.9893148962916403	>1
30	I	W	All mutations	W	3.0	>1
30	I	A	All mutations	A	1.984286612193589	>1
30	I	V	All mutations	V	0.9842866121935889	1
30	I	L	All mutations	L	1.0	1
30	I	S	All mutations	S	1.9893148962916405	>1
30	I	R	All mutations	R	1.0263984915147706	1
30	I	H	All mutations	H	2.9893148962916403	>1
30	I	C	All mutations	C	2.9893148962916403	>1
30	I	G	All mutations	G	1.984286612193589	>1
30	I	I	All mutations	I	0.01571338780641106	1
30	I	F	All mutations	F	1.9893148962916405	>1
30	I	K	All mutations	K	1.0263984915147706	1
30	I	T	All mutations	T	1.015713387806411	1
30	I	D	All mutations	D	2.9736015084852294	>1
30	I	Y	All mutations	Y	2.9893148962916403	>1
30	I	E	All mutations	E	1.9949717159019484	>1
30	I	N	All mutations	N	2.0050282840980516	>1
30	I	P	All mutations	P	2.0	>1
30	I	M	All mutations	M	1.015713387806411	1
30	I	Q	All mutations	Q	2.0106851037083597	>1
31	I	H	All mutations	H	2.0898805782526715	>1
31	I	T	All mutations	T	1.0	1
31	I	Q	All mutations	Q	2.9101194217473285	>1
31	I	Y	All mutations	Y	2.0898805782526715	>1
31	I	V	All mutations	V	1.0	1
31	I	I	All mutations	I	0.0	0
31	I	L	All mutations	L	1.0	1
31	I	C	All mutations	C	2.0898805782526715	>1
31	I	G	All mutations	G	2.0	>1
31	I	R	All mutations	R	1.9101194217473287	>1
31	I	F	All mutations	F	1.0898805782526713	1
31	I	P	All mutations	P	2.0	>1
31	I	N	All mutations	N	1.0898805782526713	1
31	I	A	All mutations	A	2.0	>1
31	I	E	All mutations	E	2.9101194217473285	>1
31	I	K	All mutations	K	1.9101194217473287	>1
31	I	W	All mutations	W	3.0	>1
31	I	S	All mutations	S	1.0898805782526713	1
31	I	M	All mutations	M	1.0	1
31	I	D	All mutations	D	2.0898805782526715	>1
32	K	H	All mutations	H	2.0006285355122566	>1
32	K	E	All mutations	E	1.0006285355122564	1
32	K	Y	All mutations	Y	2.0006285355122566	>1
32	K	D	All mutations	D	2.0006285355122566	>1
32	K	W	All mutations	W	2.463230672532998	>1
32	K	R	All mutations	R	0.9993714644877436	1
32	K	K	All mutations	K	0.0006285355122564425	1
32	K	P	All mutations	P	2.0	>1
32	K	F	All mutations	F	3.0	>1
32	K	I	All mutations	I	1.5361407919547454	>1
32	K	V	All mutations	V	2.0	>1
32	K	Q	All mutations	Q	1.0006285355122564	1
32	K	A	All mutations	A	2.0	>1
32	K	M	All mutations	M	1.4638592080452546	>1
32	K	C	All mutations	C	2.9993714644877434	>1
32	K	N	All mutations	N	1.0006285355122564	1
32	K	T	All mutations	T	1.0	1
32	K	L	All mutations	L	2.0	>1
32	K	G	All mutations	G	1.9993714644877436	>1
32	K	S	All mutations	S	1.9993714644877436	>1
33	K	K	All mutations	K	0.0006285355122564425	1
33	K	I	All mutations	I	1.4123192960402262	>1
33	K	C	All mutations	C	2.9993714644877434	>1
33	K	A	All mutations	A	2.0	>1
33	K	N	All mutations	N	1.0006285355122564	1
33	K	P	All mutations	P	2.0	>1
33	K	L	All mutations	L	2.0	>1
33	K	R	All mutations	R	0.9993714644877436	1
33	K	S	All mutations	S	1.9993714644877436	>1
33	K	Q	All mutations	Q	1.0006285355122564	1
33	K	V	All mutations	V	2.0	>1
33	K	F	All mutations	F	3.0	>1
33	K	D	All mutations	D	2.0006285355122566	>1
33	K	G	All mutations	G	1.9993714644877436	>1
33	K	M	All mutations	M	1.5876807039597738	>1
33	K	Y	All mutations	Y	2.0006285355122566	>1
33	K	T	All mutations	T	1.0	1
33	K	H	All mutations	H	2.0006285355122566	>1
33	K	W	All mutations	W	2.587052168447517	>1
33	K	E	All mutations	E	1.0006285355122564	1
34	Y	T	All mutations	T	2.0	>1
34	Y	A	All mutations	A	2.0	>1
34	Y	E	All mutations	E	2.0	>1
34	Y	K	All mutations	K	2.0	>1
34	Y	H	All mutations	H	1.0	1
34	Y	L	All mutations	L	2.0	>1
34	Y	F	All mutations	F	1.0	1
34	Y	C	All mutations	C	1.0	1
34	Y	D	All mutations	D	1.0	1
34	Y	R	All mutations	R	2.0	>1
34	Y	M	All mutations	M	3.0	>1
34	Y	S	All mutations	S	1.0	1
34	Y	N	All mutations	N	1.0	1
34	Y	P	All mutations	P	2.0	>1
34	Y	G	All mutations	G	2.0	>1
34	Y	W	All mutations	W	2.0	>1
34	Y	Q	All mutations	Q	2.0	>1
34	Y	I	All mutations	I	2.0	>1
34	Y	V	All mutations	V	2.0	>1
34	Y	Y	All mutations	Y	0.0	0
35	T	F	All mutations	F	2.9692017598994345	>1
35	T	E	All mutations	E	2.0307982401005655	>1
35	T	D	All mutations	D	2.9692017598994345	>1
35	T	T	All mutations	T	0.0	0
35	T	I	All mutations	I	1.0873664362036455	1
35	T	R	All mutations	R	1.0307982401005658	1
35	T	M	All mutations	M	1.9126335637963545	>1
35	T	Y	All mutations	Y	2.9692017598994345	>1
35	T	S	All mutations	S	1.0	1
35	T	K	All mutations	K	1.0307982401005658	1
35	T	C	All mutations	C	2.9692017598994345	>1
35	T	Q	All mutations	Q	2.0307982401005655	>1
35	T	A	All mutations	A	1.0	1
35	T	L	All mutations	L	2.0	>1
35	T	W	All mutations	W	2.9126335637963545	>1
35	T	N	All mutations	N	1.9692017598994342	>1
35	T	P	All mutations	P	1.0	1
35	T	V	All mutations	V	2.0	>1
35	T	H	All mutations	H	2.9692017598994345	>1
35	T	G	All mutations	G	2.0	>1
36	S	P	All mutations	P	1.0	1
36	S	F	All mutations	F	1.994343180389692	>1
36	S	R	All mutations	R	1.9987429289754872	>1
36	S	I	All mutations	I	2.4965430546825895	>1
36	S	S	All mutations	S	0.001257071024512885	1
36	S	T	All mutations	T	0.9987429289754871	1
36	S	W	All mutations	W	1.5034569453174105	>1
36	S	L	All mutations	L	1.0081709616593337	1
36	S	M	All mutations	M	2.5009428032683845	>1
36	S	C	All mutations	C	1.994343180389692	>1
36	S	H	All mutations	H	2.993086109365179	>1
36	S	N	All mutations	N	2.9918290383406663	>1
36	S	V	All mutations	V	2.0	>1
36	S	G	All mutations	G	2.0	>1
36	S	Q	All mutations	Q	2.006913890634821	>1
36	S	D	All mutations	D	2.993086109365179	>1
36	S	K	All mutations	K	2.005656819610308	>1
36	S	E	All mutations	E	2.006913890634821	>1
36	S	Y	All mutations	Y	1.994343180389692	>1
36	S	A	All mutations	A	1.0	1
37	G	S	All mutations	S	1.9937146448774357	>1
37	G	A	All mutations	A	1.0	1
37	G	Q	All mutations	Q	2.0062853551225643	>1
37	G	Y	All mutations	Y	2.9937146448774357	>1
37	G	C	All mutations	C	1.9937146448774357	>1
37	G	G	All mutations	G	0.0	0
37	G	R	All mutations	R	1.0	1
37	G	P	All mutations	P	2.0	>1
37	G	F	All mutations	F	2.9937146448774357	>1
37	G	T	All mutations	T	2.0	>1
37	G	E	All mutations	E	1.0062853551225643	1
37	G	V	All mutations	V	1.0	1
37	G	N	All mutations	N	2.9937146448774357	>1
37	G	D	All mutations	D	1.9937146448774357	>1
37	G	W	All mutations	W	1.957259585166562	>1
37	G	L	All mutations	L	2.0	>1
37	G	I	All mutations	I	2.042740414833438	>1
37	G	H	All mutations	H	2.9937146448774357	>1
37	G	M	All mutations	M	2.957259585166562	>1
37	G	K	All mutations	K	2.0062853551225643	>1
38	R	G	All mutations	G	1.0	1
38	R	W	All mutations	W	1.473287240729101	>1
38	R	D	All mutations	D	3.0	>1
38	R	C	All mutations	C	2.0	>1
38	R	N	All mutations	N	2.001257071024513	>1
38	R	Y	All mutations	Y	3.0	>1
38	R	Q	All mutations	Q	1.9987429289754872	>1
38	R	T	All mutations	T	1.0012570710245128	1
38	R	L	All mutations	L	1.9987429289754872	>1
38	R	K	All mutations	K	1.0012570710245128	1
38	R	P	All mutations	P	1.9987429289754872	>1
38	R	R	All mutations	R	0.0	0
38	R	E	All mutations	E	2.0	>1
38	R	I	All mutations	I	1.5279698302954117	>1
38	R	H	All mutations	H	2.998742928975487	>1
38	R	A	All mutations	A	2.0	>1
38	R	F	All mutations	F	3.0	>1
38	R	V	All mutations	V	2.0	>1
38	R	S	All mutations	S	1.0012570710245128	1
38	R	M	All mutations	M	1.4745443117536141	>1
39	Q	V	All mutations	V	2.0	>1
39	Q	I	All mutations	I	2.352608422375864	>1
39	Q	D	All mutations	D	2.0	>1
39	Q	S	All mutations	S	2.0	>1
39	Q	C	All mutations	C	3.0	>1
39	Q	G	All mutations	G	2.0	>1
39	Q	F	All mutations	F	3.0	>1
39	Q	E	All mutations	E	1.0	1
39	Q	K	All mutations	K	1.0	1
39	Q	W	All mutations	W	2.647391577624136	>1
39	Q	R	All mutations	R	1.0	1
39	Q	P	All mutations	P	1.0	1
39	Q	N	All mutations	N	2.0	>1
39	Q	Q	All mutations	Q	0.0	0
39	Q	T	All mutations	T	2.0	>1
39	Q	H	All mutations	H	1.0	1
39	Q	Y	All mutations	Y	2.0	>1
39	Q	L	All mutations	L	1.0	1
39	Q	A	All mutations	A	2.0	>1
39	Q	M	All mutations	M	2.647391577624136	>1
40	E	L	All mutations	L	2.0	>1
40	E	E	All mutations	E	0.0	0
40	E	H	All mutations	H	2.0	>1
40	E	R	All mutations	R	2.0	>1
40	E	C	All mutations	C	3.0	>1
40	E	Y	All mutations	Y	2.0	>1
40	E	N	All mutations	N	2.0	>1
40	E	I	All mutations	I	2.8799497171590196	>1
40	E	S	All mutations	S	2.0	>1
40	E	G	All mutations	G	1.0	1
40	E	D	All mutations	D	1.0	1
40	E	A	All mutations	A	1.0	1
40	E	M	All mutations	M	2.1200502828409804	>1
40	E	W	All mutations	W	2.1200502828409804	>1
40	E	K	All mutations	K	1.0	1
40	E	Q	All mutations	Q	1.0	1
40	E	V	All mutations	V	1.0	1
40	E	F	All mutations	F	3.0	>1
40	E	P	All mutations	P	2.0	>1
40	E	T	All mutations	T	2.0	>1
41	K	M	All mutations	M	1.032683846637335	1
41	K	E	All mutations	E	1.0006285355122564	1
41	K	R	All mutations	R	0.9993714644877436	1
41	K	K	All mutations	K	0.0006285355122564425	1
41	K	S	All mutations	S	1.9993714644877436	>1
41	K	F	All mutations	F	3.0	>1
41	K	N	All mutations	N	1.0006285355122564	1
41	K	V	All mutations	V	2.0	>1
41	K	P	All mutations	P	2.0	>1
41	K	G	All mutations	G	1.9993714644877436	>1
41	K	A	All mutations	A	2.0	>1
41	K	I	All mutations	I	1.967316153362665	>1
41	K	L	All mutations	L	2.0	>1
41	K	Q	All mutations	Q	1.0006285355122564	1
41	K	W	All mutations	W	2.0320553111250788	>1
41	K	T	All mutations	T	1.0	1
41	K	H	All mutations	H	2.0006285355122566	>1
41	K	D	All mutations	D	2.0006285355122566	>1
41	K	Y	All mutations	Y	2.0006285355122566	>1
41	K	C	All mutations	C	2.9993714644877434	>1
42	N	L	All mutations	L	2.0	>1
42	N	V	All mutations	V	2.0	>1
42	N	P	All mutations	P	2.0	>1
42	N	T	All mutations	T	1.0	1
42	N	Q	All mutations	Q	2.0	>1
42	N	F	All mutations	F	2.0	>1
42	N	A	All mutations	A	2.0	>1
42	N	W	All mutations	W	3.0	>1
42	N	I	All mutations	I	1.0	1
42	N	H	All mutations	H	1.0	1
42	N	D	All mutations	D	1.0	1
42	N	E	All mutations	E	2.0	>1
42	N	K	All mutations	K	1.0	1
42	N	G	All mutations	G	2.0	>1
42	N	C	All mutations	C	2.0	>1
42	N	R	All mutations	R	2.0	>1
42	N	M	All mutations	M	2.0	>1
42	N	S	All mutations	S	1.0	1
42	N	Y	All mutations	Y	1.0	1
42	N	N	All mutations	N	0.0	0
43	P	S	All mutations	S	1.0	1
43	P	E	All mutations	E	2.974858579509742	>1
43	P	K	All mutations	K	2.974858579509742	>1
43	P	F	All mutations	F	2.025141420490258	>1
43	P	I	All mutations	I	2.011313639220616	>1
43	P	T	All mutations	T	1.0	1
43	P	H	All mutations	H	1.0251414204902578	1
43	P	V	All mutations	V	2.0	>1
43	P	G	All mutations	G	2.0	>1
43	P	L	All mutations	L	1.0	1
43	P	Y	All mutations	Y	2.025141420490258	>1
43	P	C	All mutations	C	2.025141420490258	>1
43	P	D	All mutations	D	2.025141420490258	>1
43	P	W	All mutations	W	2.988686360779384	>1
43	P	R	All mutations	R	1.0	1
43	P	N	All mutations	N	2.025141420490258	>1
43	P	M	All mutations	M	2.988686360779384	>1
43	P	A	All mutations	A	1.0	1
43	P	P	All mutations	P	0.0	0
43	P	Q	All mutations	Q	1.9748585795097422	>1
44	A	Q	All mutations	Q	2.5034569453174105	>1
44	A	F	All mutations	F	2.4965430546825895	>1
44	A	Y	All mutations	Y	2.4965430546825895	>1
44	A	G	All mutations	G	1.0006285355122564	1
44	A	A	All mutations	A	0.0006285355122564425	1
44	A	C	All mutations	C	2.4965430546825895	>1
44	A	E	All mutations	E	1.5040854808296669	>1
44	A	D	All mutations	D	1.497171590194846	>1
44	A	P	All mutations	P	1.0	1
44	A	W	All mutations	W	2.9824010056568198	>1
44	A	M	All mutations	M	2.981772470144563	>1
44	A	S	All mutations	S	1.0	1
44	A	I	All mutations	I	2.016970458830924	>1
44	A	L	All mutations	L	2.0	>1
44	A	R	All mutations	R	1.9993714644877436	>1
44	A	V	All mutations	V	1.0006285355122564	1
44	A	N	All mutations	N	2.495914519170333	>1
44	A	H	All mutations	H	2.4965430546825895	>1
44	A	K	All mutations	K	2.502828409805154	>1
44	A	T	All mutations	T	0.9993714644877436	1
45	L	K	All mutations	K	2.9974858579509744	>1
45	L	D	All mutations	D	2.0025141420490256	>1
45	L	M	All mutations	M	2.0	>1
45	L	N	All mutations	N	2.0025141420490256	>1
45	L	V	All mutations	V	1.0	1
45	L	L	All mutations	L	0.0	0
45	L	E	All mutations	E	2.9974858579509744	>1
45	L	W	All mutations	W	3.0	>1
45	L	T	All mutations	T	2.0	>1
45	L	S	All mutations	S	2.0	>1
45	L	C	All mutations	C	2.0025141420490256	>1
45	L	G	All mutations	G	2.0	>1
45	L	I	All mutations	I	1.0	1
45	L	P	All mutations	P	1.0	1
45	L	A	All mutations	A	2.0	>1
45	L	H	All mutations	H	1.0025141420490258	1
45	L	F	All mutations	F	1.0025141420490258	1
45	L	Y	All mutations	Y	2.0025141420490256	>1
45	L	Q	All mutations	Q	1.9974858579509742	>1
45	L	R	All mutations	R	1.0	1
46	R	K	All mutations	K	1.0	1
46	R	V	All mutations	V	2.0	>1
46	R	F	All mutations	F	3.0	>1
46	R	P	All mutations	P	2.0	>1
46	R	R	All mutations	R	0.0	0
46	R	M	All mutations	M	1.2482715273412948	>1
46	R	Y	All mutations	Y	3.0	>1
46	R	D	All mutations	D	3.0	>1
46	R	C	All mutations	C	2.0	>1
46	R	L	All mutations	L	2.0	>1
46	R	Q	All mutations	Q	2.0	>1
46	R	S	All mutations	S	1.0	1
46	R	W	All mutations	W	1.2482715273412948	>1
46	R	I	All mutations	I	1.7517284726587052	>1
46	R	T	All mutations	T	1.0	1
46	R	N	All mutations	N	2.0	>1
46	R	A	All mutations	A	2.0	>1
46	R	H	All mutations	H	3.0	>1
46	R	E	All mutations	E	2.0	>1
46	R	G	All mutations	G	1.0	1
47	M	G	All mutations	G	2.0	>1
47	M	D	All mutations	D	3.0	>1
47	M	Y	All mutations	Y	3.0	>1
47	M	W	All mutations	W	2.001257071024513	>1
47	M	L	All mutations	L	1.0006285355122564	1
47	M	R	All mutations	R	1.0	1
47	M	C	All mutations	C	3.0	>1
47	M	K	All mutations	K	1.0	1
47	M	N	All mutations	N	2.0	>1
47	M	S	All mutations	S	1.9993714644877436	>1
47	M	F	All mutations	F	2.0006285355122566	>1
47	M	Q	All mutations	Q	2.0	>1
47	M	H	All mutations	H	3.0	>1
47	M	E	All mutations	E	2.0	>1
47	M	I	All mutations	I	0.9993714644877436	1
47	M	V	All mutations	V	1.0006285355122564	1
47	M	M	All mutations	M	0.0018856065367693275	1
47	M	T	All mutations	T	0.9993714644877436	1
47	M	A	All mutations	A	1.9993714644877436	>1
47	M	P	All mutations	P	1.9993714644877436	>1
48	K	G	All mutations	G	2.0	>1
48	K	E	All mutations	E	1.0	1
48	K	L	All mutations	L	2.0	>1
48	K	T	All mutations	T	1.0	1
48	K	K	All mutations	K	0.0	0
48	K	I	All mutations	I	1.2023884349465745	>1
48	K	Q	All mutations	Q	1.0	1
48	K	W	All mutations	W	2.7976115650534257	>1
48	K	A	All mutations	A	2.0	>1
48	K	H	All mutations	H	2.0	>1
48	K	N	All mutations	N	1.0	1
48	K	F	All mutations	F	3.0	>1
48	K	D	All mutations	D	2.0	>1
48	K	Y	All mutations	Y	2.0	>1
48	K	P	All mutations	P	2.0	>1
48	K	C	All mutations	C	3.0	>1
48	K	M	All mutations	M	1.7976115650534255	>1
48	K	V	All mutations	V	2.0	>1
48	K	R	All mutations	R	1.0	1
48	K	S	All mutations	S	2.0	>1
49	W	A	All mutations	A	2.0	>1
49	W	W	All mutations	W	0.0	0
49	W	M	All mutations	M	2.0	>1
49	W	Y	All mutations	Y	2.0	>1
49	W	K	All mutations	K	2.0	>1
49	W	H	All mutations	H	3.0	>1
49	W	I	All mutations	I	3.0	>1
49	W	D	All mutations	D	3.0	>1
49	W	V	All mutations	V	2.0	>1
49	W	Q	All mutations	Q	2.0	>1
49	W	F	All mutations	F	2.0	>1
49	W	N	All mutations	N	3.0	>1
49	W	S	All mutations	S	1.0	1
49	W	R	All mutations	R	1.0	1
49	W	C	All mutations	C	1.0	1
49	W	E	All mutations	E	2.0	>1
49	W	G	All mutations	G	1.0	1
49	W	L	All mutations	L	1.0	1
49	W	T	All mutations	T	2.0	>1
49	W	P	All mutations	P	2.0	>1
50	M	F	All mutations	F	2.0006285355122566	>1
50	M	E	All mutations	E	1.9993714644877436	>1
50	M	H	All mutations	H	3.0	>1
50	M	T	All mutations	T	1.0006285355122564	1
50	M	S	All mutations	S	1.9993714644877436	>1
50	M	Q	All mutations	Q	2.0	>1
50	M	M	All mutations	M	0.001257071024512885	1
50	M	V	All mutations	V	1.0	1
50	M	N	All mutations	N	2.0006285355122566	>1
50	M	R	All mutations	R	1.0	1
50	M	D	All mutations	D	2.9993714644877434	>1
50	M	I	All mutations	I	1.0012570710245128	1
50	M	W	All mutations	W	1.9993714644877436	>1
50	M	L	All mutations	L	1.0006285355122564	1
50	M	G	All mutations	G	1.9987429289754872	>1
50	M	P	All mutations	P	2.0	>1
50	M	A	All mutations	A	1.9993714644877436	>1
50	M	K	All mutations	K	1.0006285355122564	1
50	M	Y	All mutations	Y	3.0	>1
50	M	C	All mutations	C	2.9993714644877434	>1
51	M	H	All mutations	H	3.0	>1
51	M	Y	All mutations	Y	3.0	>1
51	M	Q	All mutations	Q	2.0	>1
51	M	G	All mutations	G	2.0	>1
51	M	C	All mutations	C	3.0	>1
51	M	R	All mutations	R	1.0	1
51	M	P	All mutations	P	2.0	>1
51	M	A	All mutations	A	2.0	>1
51	M	W	All mutations	W	2.0	>1
51	M	S	All mutations	S	2.0	>1
51	M	L	All mutations	L	1.0	1
51	M	I	All mutations	I	1.0	1
51	M	K	All mutations	K	1.0	1
51	M	T	All mutations	T	1.0	1
51	M	E	All mutations	E	2.0	>1
51	M	V	All mutations	V	1.0	1
51	M	N	All mutations	N	2.0	>1
51	M	F	All mutations	F	2.0	>1
51	M	M	All mutations	M	0.0	0
51	M	D	All mutations	D	3.0	>1
52	A	T	All mutations	T	1.0	1
52	A	V	All mutations	V	1.0	1
52	A	E	All mutations	E	1.0037712130735386	1
52	A	K	All mutations	K	2.003771213073539	>1
52	A	A	All mutations	A	0.0	0
52	A	C	All mutations	C	2.996228786926461	>1
52	A	G	All mutations	G	1.0	1
52	A	I	All mutations	I	2.087994971715902	>1
52	A	N	All mutations	N	2.996228786926461	>1
52	A	P	All mutations	P	1.0	1
52	A	D	All mutations	D	1.9962287869264614	>1
52	A	W	All mutations	W	2.912005028284098	>1
52	A	S	All mutations	S	1.0	1
52	A	F	All mutations	F	2.996228786926461	>1
52	A	Y	All mutations	Y	2.996228786926461	>1
52	A	H	All mutations	H	2.996228786926461	>1
52	A	R	All mutations	R	2.0	>1
52	A	L	All mutations	L	2.0	>1
52	A	Q	All mutations	Q	2.003771213073539	>1
52	A	M	All mutations	M	2.912005028284098	>1
53	M	Y	All mutations	Y	3.0	>1
53	M	F	All mutations	F	2.0	>1
53	M	S	All mutations	S	2.0	>1
53	M	W	All mutations	W	2.0	>1
53	M	D	All mutations	D	2.9993714644877434	>1
53	M	P	All mutations	P	2.0	>1
53	M	G	All mutations	G	1.9993714644877436	>1
53	M	R	All mutations	R	1.0006285355122564	1
53	M	N	All mutations	N	2.0006285355122566	>1
53	M	Q	All mutations	Q	2.0	>1
53	M	L	All mutations	L	1.0	1
53	M	M	All mutations	M	0.0006285355122564425	1
53	M	C	All mutations	C	3.0	>1
53	M	A	All mutations	A	1.9993714644877436	>1
53	M	H	All mutations	H	3.0	>1
53	M	K	All mutations	K	1.0006285355122564	1
53	M	T	All mutations	T	1.0006285355122564	1
53	M	V	All mutations	V	0.9993714644877436	1
53	M	I	All mutations	I	1.0006285355122564	1
53	M	E	All mutations	E	1.9993714644877436	>1
54	K	R	All mutations	R	0.9949717159019484	1
54	K	T	All mutations	T	1.0	1
54	K	H	All mutations	H	2.0050282840980516	>1
54	K	P	All mutations	P	2.0	>1
54	K	I	All mutations	I	1.1213073538654934	>1
54	K	D	All mutations	D	2.0050282840980516	>1
54	K	N	All mutations	N	1.0050282840980516	1
54	K	W	All mutations	W	2.8736643620364553	>1
54	K	K	All mutations	K	0.00502828409805154	1
54	K	L	All mutations	L	2.0	>1
54	K	E	All mutations	E	1.0050282840980516	1
54	K	C	All mutations	C	2.9949717159019484	>1
54	K	Q	All mutations	Q	1.0050282840980516	1
54	K	Y	All mutations	Y	2.0050282840980516	>1
54	K	S	All mutations	S	1.9949717159019484	>1
54	K	M	All mutations	M	1.8786926461345066	>1
54	K	F	All mutations	F	3.0	>1
54	K	A	All mutations	A	2.0	>1
54	K	V	All mutations	V	2.0	>1
54	K	G	All mutations	G	1.9949717159019484	>1
55	Y	N	All mutations	N	1.0	1
55	Y	I	All mutations	I	2.0	>1
55	Y	V	All mutations	V	2.0	>1
55	Y	S	All mutations	S	1.0012570710245128	1
55	Y	Y	All mutations	Y	0.001257071024512885	1
55	Y	Q	All mutations	Q	1.9987429289754872	>1
55	Y	P	All mutations	P	1.9987429289754872	>1
55	Y	F	All mutations	F	1.0012570710245128	1
55	Y	W	All mutations	W	2.001257071024513	>1
55	Y	T	All mutations	T	2.0	>1
55	Y	L	All mutations	L	1.9987429289754872	>1
55	Y	C	All mutations	C	1.0012570710245128	1
55	Y	E	All mutations	E	2.0	>1
55	Y	A	All mutations	A	2.0	>1
55	Y	M	All mutations	M	3.0	>1
55	Y	K	All mutations	K	2.0	>1
55	Y	G	All mutations	G	2.0	>1
55	Y	D	All mutations	D	1.0	1
55	Y	R	All mutations	R	1.9987429289754872	>1
55	Y	H	All mutations	H	0.9987429289754871	1
56	P	C	All mutations	C	2.9704588309239472	>1
56	P	L	All mutations	L	1.0	1
56	P	K	All mutations	K	2.0295411690760528	>1
56	P	A	All mutations	A	1.0	1
56	P	Q	All mutations	Q	1.0295411690760528	1
56	P	F	All mutations	F	2.9704588309239472	>1
56	P	V	All mutations	V	2.0	>1
56	P	T	All mutations	T	1.0	1
56	P	Y	All mutations	Y	2.9704588309239472	>1
56	P	G	All mutations	G	2.0	>1
56	P	M	All mutations	M	2.761785040854808	>1
56	P	W	All mutations	W	2.761785040854808	>1
56	P	H	All mutations	H	1.9704588309239472	>1
56	P	I	All mutations	I	2.238214959145192	>1
56	P	E	All mutations	E	2.0295411690760528	>1
56	P	N	All mutations	N	2.9704588309239472	>1
56	P	P	All mutations	P	0.0	0
56	P	S	All mutations	S	1.0	1
56	P	R	All mutations	R	1.0	1
56	P	D	All mutations	D	2.9704588309239472	>1
57	I	C	All mutations	C	2.0188560653676935	>1
57	I	Q	All mutations	Q	2.9805153991200504	>1
57	I	F	All mutations	F	1.0188560653676932	1
57	I	P	All mutations	P	1.9993714644877436	>1
57	I	E	All mutations	E	2.9811439346323065	>1
57	I	V	All mutations	V	1.0	1
57	I	R	All mutations	R	1.9805153991200504	>1
57	I	W	All mutations	W	3.0	>1
57	I	G	All mutations	G	2.0	>1
57	I	Y	All mutations	Y	2.0188560653676935	>1
57	I	I	All mutations	I	0.0006285355122564425	1
57	I	S	All mutations	S	1.0194846008799496	1
57	I	T	All mutations	T	1.0006285355122564	1
57	I	H	All mutations	H	2.018227529855437	>1
57	I	D	All mutations	D	2.0188560653676935	>1
57	I	M	All mutations	M	1.0006285355122564	1
57	I	A	All mutations	A	2.0	>1
57	I	L	All mutations	L	0.9993714644877436	1
57	I	N	All mutations	N	1.0194846008799496	1
57	I	K	All mutations	K	1.9817724701445631	>1
58	T	S	All mutations	S	1.0	1
58	T	W	All mutations	W	2.9893148962916403	>1
58	T	D	All mutations	D	2.9880578252671275	>1
58	T	L	All mutations	L	2.0	>1
58	T	C	All mutations	C	2.9912005028284097	>1
58	T	A	All mutations	A	0.9968573224387178	1
58	T	G	All mutations	G	1.9968573224387178	>1
58	T	K	All mutations	K	1.0119421747328725	1
58	T	H	All mutations	H	2.9912005028284097	>1
58	T	P	All mutations	P	1.0	1
58	T	E	All mutations	E	2.005656819610308	>1
58	T	N	All mutations	N	1.994343180389692	>1
58	T	T	All mutations	T	0.0031426775612822125	1
58	T	I	All mutations	I	1.0138277812696417	1
58	T	V	All mutations	V	1.9968573224387178	>1
58	T	Y	All mutations	Y	2.9912005028284097	>1
58	T	M	All mutations	M	1.9924575738529227	>1
58	T	Q	All mutations	Q	2.0087994971715903	>1
58	T	F	All mutations	F	2.9912005028284097	>1
58	T	R	All mutations	R	1.0119421747328725	1
59	A	T	All mutations	T	1.0	1
59	A	Y	All mutations	Y	2.8881206788183533	>1
59	A	V	All mutations	V	1.0	1
59	A	H	All mutations	H	2.8881206788183533	>1
59	A	Q	All mutations	Q	2.1118793211816467	>1
59	A	G	All mutations	G	1.0	1
59	A	A	All mutations	A	0.0	0
59	A	R	All mutations	R	2.0	>1
59	A	L	All mutations	L	2.0	>1
59	A	K	All mutations	K	2.1118793211816467	>1
59	A	C	All mutations	C	2.8881206788183533	>1
59	A	I	All mutations	I	2.1024512884978	>1
59	A	M	All mutations	M	2.8975487115022	>1
59	A	W	All mutations	W	2.8975487115022	>1
59	A	P	All mutations	P	1.0	1
59	A	F	All mutations	F	2.8881206788183533	>1
59	A	N	All mutations	N	2.8881206788183533	>1
59	A	S	All mutations	S	1.0	1
59	A	D	All mutations	D	1.8881206788183533	>1
59	A	E	All mutations	E	1.1118793211816467	>1
60	D	D	All mutations	D	0.0031426775612822125	1
60	D	R	All mutations	R	2.0	>1
60	D	I	All mutations	I	1.9993714644877436	>1
60	D	M	All mutations	M	2.996857322438718	>1
60	D	C	All mutations	C	2.001257071024513	>1
60	D	A	All mutations	A	1.0018856065367694	1
60	D	H	All mutations	H	1.0012570710245128	1
60	D	V	All mutations	V	1.0018856065367694	1
60	D	Y	All mutations	Y	1.0012570710245128	1
60	D	P	All mutations	P	2.0	>1
60	D	T	All mutations	T	1.9981143934632306	>1
60	D	L	All mutations	L	2.0	>1
60	D	N	All mutations	N	0.9993714644877436	1
60	D	F	All mutations	F	2.001257071024513	>1
60	D	G	All mutations	G	1.0018856065367694	1
60	D	K	All mutations	K	1.9968573224387178	>1
60	D	E	All mutations	E	1.0006285355122564	1
60	D	W	All mutations	W	2.998742928975487	>1
60	D	Q	All mutations	Q	1.9987429289754872	>1
60	D	S	All mutations	S	1.9981143934632306	>1
61	K	V	All mutations	V	1.9993714644877436	>1
61	K	Y	All mutations	Y	2.014456316781898	>1
61	K	M	All mutations	M	1.3475801382778128	>1
61	K	L	All mutations	L	1.9987429289754872	>1
61	K	F	All mutations	F	3.0	>1
61	K	N	All mutations	N	1.0163419233186675	1
61	K	K	All mutations	K	0.016341923318667503	1
61	K	W	All mutations	W	2.331238214959145	>1
61	K	D	All mutations	D	2.013827781269642	>1
61	K	R	All mutations	R	0.9861722187303583	1
61	K	E	All mutations	E	1.0138277812696417	1
61	K	C	All mutations	C	2.985543683218102	>1
61	K	I	All mutations	I	1.656191074795726	>1
61	K	S	All mutations	S	1.985543683218102	>1
61	K	T	All mutations	T	1.0018856065367694	1
61	K	G	All mutations	G	1.9849151477058453	>1
61	K	H	All mutations	H	2.0131992457573853	>1
61	K	A	All mutations	A	1.9993714644877436	>1
61	K	P	All mutations	P	1.9987429289754872	>1
61	K	Q	All mutations	Q	1.0131992457573853	1
62	R	I	All mutations	I	1.6115650534255186	>1
62	R	P	All mutations	P	1.671904462602137	>1
62	R	E	All mutations	E	1.9094908862350723	>1
62	R	K	All mutations	K	1.2407291011942174	>1
62	R	S	All mutations	S	1.4173475801382778	>1
62	R	T	All mutations	T	1.3299811439346323	>1
62	R	F	All mutations	F	2.9993714644877434	>1
62	R	W	All mutations	W	1.8070395977372722	>1
62	R	C	All mutations	C	2.0886235072281583	>1
62	R	V	All mutations	V	1.9987429289754872	>1
62	R	H	All mutations	H	2.5826524198617222	>1
62	R	N	All mutations	N	2.2407291011942174	>1
62	R	A	All mutations	A	1.9987429289754872	>1
62	R	M	All mutations	M	2.048397234443746	>1
62	R	G	All mutations	G	1.0879949717159019	1
62	R	Y	All mutations	Y	2.9101194217473285	>1
62	R	D	All mutations	D	2.9094908862350723	>1
62	R	L	All mutations	L	1.6712759270898805	>1
62	R	Q	All mutations	Q	1.5826524198617222	>1
62	R	R	All mutations	R	0.09113764927718417	1
63	I	G	All mutations	G	1.9956002514142048	>1
63	I	E	All mutations	E	2.0018856065367694	>1
63	I	V	All mutations	V	0.9956002514142049	1
63	I	Y	All mutations	Y	2.9937146448774357	>1
63	I	A	All mutations	A	1.9956002514142048	>1
63	I	P	All mutations	P	2.0	>1
63	I	W	All mutations	W	3.0	>1
63	I	H	All mutations	H	2.9937146448774357	>1
63	I	D	All mutations	D	2.9893148962916403	>1
63	I	Q	All mutations	Q	2.0062853551225643	>1
63	I	N	All mutations	N	1.9981143934632306	>1
63	I	L	All mutations	L	1.0	1
63	I	S	All mutations	S	1.9937146448774357	>1
63	I	C	All mutations	C	2.9937146448774357	>1
63	I	F	All mutations	F	1.9937146448774357	>1
63	I	T	All mutations	T	1.0043997485857952	1
63	I	R	All mutations	R	1.0106851037083595	1
63	I	I	All mutations	I	0.0043997485857950975	1
63	I	M	All mutations	M	1.0043997485857952	1
63	I	K	All mutations	K	1.0106851037083595	1
64	M	F	All mutations	F	2.0	>1
64	M	V	All mutations	V	0.9987429289754871	1
64	M	E	All mutations	E	1.9987429289754872	>1
64	M	S	All mutations	S	2.0	>1
64	M	Q	All mutations	Q	1.9974858579509742	>1
64	M	D	All mutations	D	2.998742928975487	>1
64	M	T	All mutations	T	1.0037712130735386	1
64	M	H	All mutations	H	2.9974858579509744	>1
64	M	A	All mutations	A	1.9987429289754872	>1
64	M	N	All mutations	N	2.003771213073539	>1
64	M	L	All mutations	L	0.9974858579509742	1
64	M	W	All mutations	W	2.0691389063482086	>1
64	M	I	All mutations	I	0.9346323067253299	1
64	M	M	All mutations	M	0.07291011942174733	1
64	M	G	All mutations	G	1.9987429289754872	>1
64	M	R	All mutations	R	1.0012570710245128	1
64	M	K	All mutations	K	1.0037712130735386	1
64	M	Y	All mutations	Y	3.0	>1
64	M	C	All mutations	C	3.0	>1
64	M	P	All mutations	P	1.9974858579509742	>1
65	E	K	All mutations	K	1.0747957259585166	1
65	E	H	All mutations	H	1.9270898805782526	>1
65	E	C	All mutations	C	2.923318667504714	>1
65	E	L	All mutations	L	2.0	>1
65	E	M	All mutations	M	2.6624764299182906	>1
65	E	I	All mutations	I	2.333752357008171	>1
65	E	N	All mutations	N	1.9252042740414834	>1
65	E	F	All mutations	F	2.925204274041483	>1
65	E	R	All mutations	R	1.9968573224387178	>1
65	E	Q	All mutations	Q	1.076681332495286	1
65	E	T	All mutations	T	1.9981143934632306	>1
65	E	S	All mutations	S	1.9993714644877436	>1
65	E	V	All mutations	V	1.0018856065367694	1
65	E	Y	All mutations	Y	1.9270898805782526	>1
65	E	G	All mutations	G	1.0	1
65	E	E	All mutations	E	0.0785669390320553	1
65	E	P	All mutations	P	2.0	>1
65	E	W	All mutations	W	2.6624764299182906	>1
65	E	A	All mutations	A	1.0018856065367694	1
65	E	D	All mutations	D	0.928975487115022	1
66	M	Q	All mutations	Q	2.0006285355122566	>1
66	M	I	All mutations	I	1.0087994971715901	1
66	M	N	All mutations	N	2.0188560653676935	>1
66	M	R	All mutations	R	1.0201131363922062	1
66	M	E	All mutations	E	1.9824010056568195	>1
66	M	K	All mutations	K	1.0201131363922062	1
66	M	F	All mutations	F	1.9981143934632306	>1
66	M	D	All mutations	D	2.9811439346323065	>1
66	M	C	All mutations	C	2.9981143934632306	>1
66	M	M	All mutations	M	0.03016970458830924	1
66	M	G	All mutations	G	1.9817724701445631	>1
66	M	T	All mutations	T	1.0194846008799496	1
66	M	Y	All mutations	Y	2.9981143934632306	>1
66	M	S	All mutations	S	1.9981143934632306	>1
66	M	H	All mutations	H	2.9993714644877434	>1
66	M	W	All mutations	W	2.0094280326838465	>1
66	M	A	All mutations	A	1.9817724701445631	>1
66	M	P	All mutations	P	2.0	>1
66	M	L	All mutations	L	0.9987429289754871	1
66	M	V	All mutations	V	0.9817724701445631	1
67	I	S	All mutations	S	1.0351979886863607	1
67	I	A	All mutations	A	1.9811439346323068	>1
67	I	K	All mutations	K	2.003142677561282	>1
67	I	H	All mutations	H	2.0163419233186675	>1
67	I	D	All mutations	D	1.9974858579509742	>1
67	I	N	All mutations	N	1.0358265241986173	1
67	I	M	All mutations	M	1.0194846008799496	1
67	I	T	All mutations	T	1.0194846008799496	1
67	I	V	All mutations	V	0.9811439346323068	1
67	I	C	All mutations	C	2.015713387806411	>1
67	I	W	All mutations	W	2.9993714644877434	>1
67	I	Q	All mutations	Q	2.9836580766813325	>1
67	I	F	All mutations	F	1.015713387806411	1
67	I	Y	All mutations	Y	2.015713387806411	>1
67	I	R	All mutations	R	1.9836580766813325	>1
67	I	P	All mutations	P	2.0	>1
67	I	G	All mutations	G	1.9811439346323068	>1
67	I	L	All mutations	L	1.0	1
67	I	E	All mutations	E	2.964802011313639	>1
67	I	I	All mutations	I	0.01948460087994972	1
68	P	W	All mutations	W	2.903205531112508	>1
68	P	D	All mutations	D	2.127592708988058	>1
68	P	E	All mutations	E	2.8711502199874293	>1
68	P	M	All mutations	M	2.903205531112508	>1
68	P	A	All mutations	A	1.0006285355122564	1
68	P	P	All mutations	P	0.0006285355122564425	1
68	P	Y	All mutations	Y	2.127592708988058	>1
68	P	K	All mutations	K	2.8711502199874293	>1
68	P	C	All mutations	C	2.128221244500314	>1
68	P	G	All mutations	G	2.0	>1
68	P	V	All mutations	V	2.0	>1
68	P	R	All mutations	R	1.0	1
68	P	T	All mutations	T	1.0006285355122564	1
68	P	S	All mutations	S	1.0006285355122564	1
68	P	I	All mutations	I	2.096794468887492	>1
68	P	N	All mutations	N	2.127592708988058	>1
68	P	Q	All mutations	Q	1.8711502199874293	>1
68	P	H	All mutations	H	1.1275927089880577	>1
68	P	F	All mutations	F	2.128221244500314	>1
68	P	L	All mutations	L	1.0	1
69	E	H	All mutations	H	2.001257071024513	>1
69	E	F	All mutations	F	2.9993714644877434	>1
69	E	P	All mutations	P	2.0	>1
69	E	A	All mutations	A	1.0006285355122564	1
69	E	N	All mutations	N	2.0006285355122566	>1
69	E	C	All mutations	C	2.9993714644877434	>1
69	E	R	All mutations	R	1.9987429289754872	>1
69	E	Y	All mutations	Y	2.001257071024513	>1
69	E	Q	All mutations	Q	1.0012570710245128	1
69	E	K	All mutations	K	1.0006285355122564	1
69	E	M	All mutations	M	2.900691389063482	>1
69	E	T	All mutations	T	1.9993714644877436	>1
69	E	G	All mutations	G	1.0	1
69	E	E	All mutations	E	0.0018856065367693275	1
69	E	D	All mutations	D	1.0018856065367694	1
69	E	W	All mutations	W	2.9013199245757386	>1
69	E	L	All mutations	L	1.9993714644877436	>1
69	E	I	All mutations	I	2.096794468887492	>1
69	E	S	All mutations	S	2.0	>1
69	E	V	All mutations	V	1.0	1
70	R	T	All mutations	T	1.0949088623507228	1
70	R	E	All mutations	E	1.9987429289754872	>1
70	R	D	All mutations	D	2.998742928975487	>1
70	R	I	All mutations	I	1.671904462602137	>1
70	R	L	All mutations	L	1.9050911376492772	>1
70	R	V	All mutations	V	2.0	>1
70	R	N	All mutations	N	2.09365179132621	>1
70	R	Y	All mutations	Y	2.998742928975487	>1
70	R	C	All mutations	C	2.001257071024513	>1
70	R	P	All mutations	P	1.9050911376492772	>1
70	R	H	All mutations	H	2.903834066624764	>1
70	R	W	All mutations	W	1.4242614707730987	>1
70	R	F	All mutations	F	3.0	>1
70	R	M	All mutations	M	1.5179132620993085	>1
70	R	R	All mutations	R	0.001257071024512885	1
70	R	S	All mutations	S	1.0961659333752356	1
70	R	A	All mutations	A	2.0	>1
70	R	Q	All mutations	Q	1.9038340666247644	>1
70	R	K	All mutations	K	1.0936517913262098	1
70	R	G	All mutations	G	1.0012570710245128	1
71	N	E	All mutations	E	1.9987429289754872	>1
71	N	W	All mutations	W	3.0	>1
71	N	D	All mutations	D	1.0	1
71	N	I	All mutations	I	1.0006285355122564	1
71	N	H	All mutations	H	1.0006285355122564	1
71	N	L	All mutations	L	2.0	>1
71	N	P	All mutations	P	2.0	>1
71	N	N	All mutations	N	0.001257071024512885	1
71	N	R	All mutations	R	2.0	>1
71	N	G	All mutations	G	1.9993714644877436	>1
71	N	Q	All mutations	Q	1.9993714644877436	>1
71	N	V	All mutations	V	1.9993714644877436	>1
71	N	C	All mutations	C	2.0006285355122566	>1
71	N	Y	All mutations	Y	1.0006285355122564	1
71	N	A	All mutations	A	1.9993714644877436	>1
71	N	T	All mutations	T	1.0006285355122564	1
71	N	S	All mutations	S	1.0006285355122564	1
71	N	F	All mutations	F	2.0006285355122566	>1
71	N	K	All mutations	K	1.0	1
71	N	M	All mutations	M	2.0006285355122566	>1
72	E	V	All mutations	V	1.0006285355122564	1
72	E	Y	All mutations	Y	2.0006285355122566	>1
72	E	G	All mutations	G	1.0	1
72	E	H	All mutations	H	2.0	>1
72	E	N	All mutations	N	2.0006285355122566	>1
72	E	T	All mutations	T	2.0	>1
72	E	P	All mutations	P	1.9993714644877436	>1
72	E	S	All mutations	S	2.0	>1
72	E	W	All mutations	W	2.7410433689503457	>1
72	E	F	All mutations	F	3.0	>1
72	E	L	All mutations	L	1.9993714644877436	>1
72	E	A	All mutations	A	1.0006285355122564	1
72	E	C	All mutations	C	2.9993714644877434	>1
72	E	K	All mutations	K	1.0006285355122564	1
72	E	M	All mutations	M	2.7416719044626023	>1
72	E	Q	All mutations	Q	1.0	1
72	E	R	All mutations	R	1.9987429289754872	>1
72	E	D	All mutations	D	1.0012570710245128	1
72	E	I	All mutations	I	2.2583280955373977	>1
72	E	E	All mutations	E	0.001257071024512885	1
73	Q	A	All mutations	A	2.0	>1
73	Q	P	All mutations	P	1.0012570710245128	1
73	Q	R	All mutations	R	1.0	1
73	Q	S	All mutations	S	2.0	>1
73	Q	L	All mutations	L	1.0012570710245128	1
73	Q	F	All mutations	F	2.996857322438718	>1
73	Q	K	All mutations	K	1.0018856065367694	1
73	Q	H	All mutations	H	0.9981143934632307	1
73	Q	V	All mutations	V	2.0	>1
73	Q	I	All mutations	I	2.1301068510370835	>1
73	Q	M	All mutations	M	2.8673790069138905	>1
73	Q	D	All mutations	D	1.9968573224387178	>1
73	Q	C	All mutations	C	2.996857322438718	>1
73	Q	Y	All mutations	Y	1.9968573224387178	>1
73	Q	Q	All mutations	Q	0.0043997485857950975	1
73	Q	T	All mutations	T	1.9987429289754872	>1
73	Q	W	All mutations	W	2.8686360779384037	>1
73	Q	G	All mutations	G	2.0	>1
73	Q	E	All mutations	E	1.0031426775612822	1
73	Q	N	All mutations	N	1.9956002514142048	>1
74	G	S	All mutations	S	1.5556253928346953	>1
74	G	R	All mutations	R	1.0006285355122564	1
74	G	G	All mutations	G	0.0006285355122564425	1
74	G	N	All mutations	N	2.554996857322439	>1
74	G	V	All mutations	V	1.0	1
74	G	H	All mutations	H	2.554996857322439	>1
74	G	Q	All mutations	Q	2.4437460716530484	>1
74	G	L	All mutations	L	2.0	>1
74	G	A	All mutations	A	1.0	1
74	G	M	All mutations	M	2.583909490886235	>1
74	G	K	All mutations	K	2.4437460716530484	>1
74	G	I	All mutations	I	2.416090509113765	>1
74	G	P	All mutations	P	2.0	>1
74	G	F	All mutations	F	2.555625392834695	>1
74	G	C	All mutations	C	1.5562539283469516	>1
74	G	Y	All mutations	Y	2.554996857322439	>1
74	G	W	All mutations	W	1.5845380263984916	>1
74	G	T	All mutations	T	2.0	>1
74	G	E	All mutations	E	1.4437460716530484	>1
74	G	D	All mutations	D	1.5549968573224386	>1
75	Q	M	All mutations	M	2.5505971087366435	>1
75	Q	K	All mutations	K	1.0006285355122564	1
75	Q	N	All mutations	N	1.9993714644877436	>1
75	Q	Y	All mutations	Y	1.9993714644877436	>1
75	Q	H	All mutations	H	1.0012570710245128	1
75	Q	A	All mutations	A	2.0	>1
75	Q	D	All mutations	D	2.0	>1
75	Q	Q	All mutations	Q	0.00251414204902577	1
75	Q	W	All mutations	W	2.5499685732243873	>1
75	Q	C	All mutations	C	2.9981143934632306	>1
75	Q	P	All mutations	P	1.0012570710245128	1
75	Q	T	All mutations	T	1.9993714644877436	>1
75	Q	I	All mutations	I	2.4481458202388433	>1
75	Q	L	All mutations	L	1.0006285355122564	1
75	Q	E	All mutations	E	1.0012570710245128	1
75	Q	R	All mutations	R	1.0	1
75	Q	S	All mutations	S	1.9993714644877436	>1
75	Q	G	All mutations	G	1.9993714644877436	>1
75	Q	F	All mutations	F	2.998742928975487	>1
75	Q	V	All mutations	V	2.0	>1
76	T	Y	All mutations	Y	2.199245757385292	>1
76	T	C	All mutations	C	2.2042740414833437	>1
76	T	E	All mutations	E	2.7850408548082966	>1
76	T	K	All mutations	K	1.7963544940289127	>1
76	T	P	All mutations	P	1.027027027027027	1
76	T	H	All mutations	H	2.199245757385292	>1
76	T	T	All mutations	T	0.03268384663733501	1
76	T	Q	All mutations	Q	2.7906976744186047	>1
76	T	L	All mutations	L	1.9780012570710246	>1
76	T	V	All mutations	V	1.9723444374607166	>1
76	T	G	All mutations	G	1.994343180389692	>1
76	T	A	All mutations	A	1.021370207416719	1
76	T	D	All mutations	D	2.1935889377749844	>1
76	T	F	All mutations	F	2.1822752985543685	>1
76	T	M	All mutations	M	1.8617221873035827	>1
76	T	R	All mutations	R	1.7963544940289127	>1
76	T	S	All mutations	S	1.0037712130735386	1
76	T	N	All mutations	N	1.2049025769956003	>1
76	T	I	All mutations	I	1.1055939660590823	>1
76	T	W	All mutations	W	2.87806411062225	>1
77	L	E	All mutations	E	2.9692017598994345	>1
77	L	K	All mutations	K	2.9692017598994345	>1
77	L	T	All mutations	T	2.0	>1
77	L	I	All mutations	I	1.0100565681961031	1
77	L	M	All mutations	M	1.9899434318038969	>1
77	L	D	All mutations	D	2.0307982401005655	>1
77	L	L	All mutations	L	0.0	0
77	L	C	All mutations	C	2.0307982401005655	>1
77	L	V	All mutations	V	1.0	1
77	L	H	All mutations	H	1.0307982401005658	1
77	L	A	All mutations	A	2.0	>1
77	L	F	All mutations	F	1.0307982401005658	1
77	L	P	All mutations	P	1.0	1
77	L	R	All mutations	R	1.0	1
77	L	N	All mutations	N	2.0307982401005655	>1
77	L	Y	All mutations	Y	2.0307982401005655	>1
77	L	G	All mutations	G	2.0	>1
77	L	Q	All mutations	Q	1.9692017598994342	>1
77	L	S	All mutations	S	2.0	>1
77	L	W	All mutations	W	2.989943431803897	>1
78	W	T	All mutations	T	2.0	>1
78	W	F	All mutations	F	2.0	>1
78	W	V	All mutations	V	2.0	>1
78	W	K	All mutations	K	2.0	>1
78	W	I	All mutations	I	3.0	>1
78	W	E	All mutations	E	2.0	>1
78	W	D	All mutations	D	3.0	>1
78	W	H	All mutations	H	3.0	>1
78	W	L	All mutations	L	1.0	1
78	W	A	All mutations	A	2.0	>1
78	W	P	All mutations	P	2.0	>1
78	W	R	All mutations	R	1.0	1
78	W	N	All mutations	N	3.0	>1
78	W	G	All mutations	G	1.0	1
78	W	Q	All mutations	Q	2.0	>1
78	W	C	All mutations	C	1.0	1
78	W	S	All mutations	S	1.0	1
78	W	Y	All mutations	Y	2.0	>1
78	W	M	All mutations	M	2.0	>1
78	W	W	All mutations	W	0.0	0
79	S	K	All mutations	K	2.0006285355122566	>1
79	S	F	All mutations	F	1.9993714644877436	>1
79	S	R	All mutations	R	1.0050282840980516	1
79	S	A	All mutations	A	1.9949717159019484	>1
79	S	D	All mutations	D	1.9981143934632306	>1
79	S	N	All mutations	N	1.0006285355122564	1
79	S	G	All mutations	G	1.0037712130735386	1
79	S	I	All mutations	I	1.0006285355122564	1
79	S	E	All mutations	E	2.9981143934632306	>1
79	S	C	All mutations	C	1.0050282840980516	1
79	S	W	All mutations	W	2.0050282840980516	>1
79	S	T	All mutations	T	0.9974858579509742	1
79	S	P	All mutations	P	1.9962287869264614	>1
79	S	M	All mutations	M	2.0006285355122566	>1
79	S	L	All mutations	L	1.9993714644877436	>1
79	S	H	All mutations	H	1.9993714644877436	>1
79	S	S	All mutations	S	0.006285355122564425	1
79	S	Y	All mutations	Y	1.9993714644877436	>1
79	S	V	All mutations	V	1.9981143934632306	>1
79	S	Q	All mutations	Q	2.9993714644877434	>1
80	K	V	All mutations	V	2.0	>1
80	K	N	All mutations	N	1.0094280326838467	1
80	K	L	All mutations	L	2.0	>1
80	K	E	All mutations	E	1.0106851037083595	1
80	K	T	All mutations	T	1.0	1
80	K	I	All mutations	I	1.4192331866750472	>1
80	K	G	All mutations	G	1.9899434318038969	>1
80	K	C	All mutations	C	2.9893148962916403	>1
80	K	W	All mutations	W	2.5707102451288497	>1
80	K	Y	All mutations	Y	2.0094280326838465	>1
80	K	A	All mutations	A	2.0	>1
80	K	P	All mutations	P	2.0	>1
80	K	S	All mutations	S	1.9893148962916405	>1
80	K	H	All mutations	H	2.0094280326838465	>1
80	K	D	All mutations	D	2.0094280326838465	>1
80	K	M	All mutations	M	1.5807668133249528	>1
80	K	R	All mutations	R	0.9905719673161534	1
80	K	Q	All mutations	Q	1.0106851037083595	1
80	K	F	All mutations	F	2.9993714644877434	>1
80	K	K	All mutations	K	0.010685103708359522	1
81	T	E	All mutations	E	2.016970458830924	>1
81	T	R	All mutations	R	1.0238843494657448	1
81	T	C	All mutations	C	2.9792583280955376	>1
81	T	W	All mutations	W	2.9635449402891263	>1
81	T	L	All mutations	L	1.985543683218102	>1
81	T	F	All mutations	F	2.9654305468258957	>1
81	T	T	All mutations	T	0.01759899434318039	1
81	T	K	All mutations	K	1.0238843494657448	1
81	T	S	All mutations	S	1.0031426775612822	1
81	T	G	All mutations	G	1.9968573224387178	>1
81	T	A	All mutations	A	1.0106851037083595	1
81	T	V	All mutations	V	1.9830295411690761	>1
81	T	N	All mutations	N	1.9836580766813325	>1
81	T	Q	All mutations	Q	2.0201131363922062	>1
81	T	P	All mutations	P	1.0138277812696417	1
81	T	M	All mutations	M	1.9541169076052798	>1
81	T	D	All mutations	D	2.9767441860465116	>1
81	T	H	All mutations	H	2.9798868636077938	>1
81	T	I	All mutations	I	1.0257699560025142	1
81	T	Y	All mutations	Y	2.9792583280955376	>1
82	N	I	All mutations	I	0.9993714644877436	1
82	N	R	All mutations	R	1.9868007542426147	>1
82	N	G	All mutations	G	1.987429289754871	>1
82	N	M	All mutations	M	1.9993714644877436	>1
82	N	E	All mutations	E	2.0125707102451287	>1
82	N	W	All mutations	W	2.9880578252671275	>1
82	N	P	All mutations	P	1.9987429289754872	>1
82	N	Q	All mutations	Q	2.0131992457573853	>1
82	N	L	All mutations	L	1.9987429289754872	>1
82	N	D	All mutations	D	1.0150848522941547	1
82	N	H	All mutations	H	1.015713387806411	1
82	N	A	All mutations	A	1.9981143934632306	>1
82	N	N	All mutations	N	0.016341923318667503	1
82	N	Y	All mutations	Y	1.015713387806411	1
82	N	S	All mutations	S	0.9899434318038969	1
82	N	V	All mutations	V	1.9981143934632306	>1
82	N	K	All mutations	K	1.0138277812696417	1
82	N	F	All mutations	F	2.0	>1
82	N	C	All mutations	C	1.9893148962916405	>1
82	N	T	All mutations	T	0.9993714644877436	1
83	D	V	All mutations	V	1.0006285355122564	1
83	D	E	All mutations	E	1.0006285355122564	1
83	D	G	All mutations	G	1.0006285355122564	1
83	D	S	All mutations	S	2.0	>1
83	D	R	All mutations	R	1.9993714644877436	>1
83	D	H	All mutations	H	0.9993714644877436	1
83	D	C	All mutations	C	2.0	>1
83	D	P	All mutations	P	1.9993714644877436	>1
83	D	A	All mutations	A	1.0006285355122564	1
83	D	Y	All mutations	Y	1.0	1
83	D	I	All mutations	I	2.0	>1
83	D	W	All mutations	W	3.0	>1
83	D	T	All mutations	T	2.0	>1
83	D	K	All mutations	K	2.0	>1
83	D	Q	All mutations	Q	1.9993714644877436	>1
83	D	D	All mutations	D	0.0006285355122564425	1
83	D	N	All mutations	N	1.0	1
83	D	L	All mutations	L	1.9993714644877436	>1
83	D	F	All mutations	F	2.0	>1
83	D	M	All mutations	M	3.0	>1
84	A	M	All mutations	M	2.9981143934632306	>1
84	A	F	All mutations	F	2.021370207416719	>1
84	A	Q	All mutations	Q	2.977372721558768	>1
84	A	Y	All mutations	Y	2.021370207416719	>1
84	A	V	All mutations	V	0.9993714644877436	1
84	A	R	All mutations	R	2.0	>1
84	A	I	All mutations	I	2.0006285355122566	>1
84	A	L	All mutations	L	1.9993714644877436	>1
84	A	P	All mutations	P	1.0012570710245128	1
84	A	C	All mutations	C	2.0219987429289756	>1
84	A	A	All mutations	A	0.001257071024512885	1
84	A	E	All mutations	E	1.977372721558768	>1
84	A	W	All mutations	W	2.998742928975487	>1
84	A	K	All mutations	K	2.977372721558768	>1
84	A	N	All mutations	N	2.021370207416719	>1
84	A	H	All mutations	H	2.021370207416719	>1
84	A	D	All mutations	D	1.021370207416719	1
84	A	T	All mutations	T	1.0012570710245128	1
84	A	G	All mutations	G	1.0	1
84	A	S	All mutations	S	1.0012570710245128	1
85	G	P	All mutations	P	2.0	>1
85	G	Q	All mutations	Q	2.1401634192331866	>1
85	G	A	All mutations	A	1.0006285355122564	1
85	G	T	All mutations	T	1.9993714644877436	>1
85	G	R	All mutations	R	0.9993714644877436	1
85	G	I	All mutations	I	2.146448774355751	>1
85	G	E	All mutations	E	1.140791954745443	>1
85	G	F	All mutations	F	2.8598365807668134	>1
85	G	N	All mutations	N	2.8592080452545567	>1
85	G	C	All mutations	C	1.8598365807668134	>1
85	G	K	All mutations	K	2.13953488372093	>1
85	G	W	All mutations	W	1.8529226901319924	>1
85	G	L	All mutations	L	2.0	>1
85	G	M	All mutations	M	2.8522941546197362	>1
85	G	G	All mutations	G	0.0006285355122564425	1
85	G	H	All mutations	H	2.8598365807668134	>1
85	G	D	All mutations	D	1.8604651162790697	>1
85	G	Y	All mutations	Y	2.8598365807668134	>1
85	G	S	All mutations	S	1.859208045254557	>1
85	G	V	All mutations	V	1.0006285355122564	1
86	S	H	All mutations	H	2.9798868636077938	>1
86	S	R	All mutations	R	2.0	>1
86	S	N	All mutations	N	2.9798868636077938	>1
86	S	K	All mutations	K	2.0201131363922062	>1
86	S	Y	All mutations	Y	1.9798868636077938	>1
86	S	C	All mutations	C	1.9798868636077938	>1
86	S	V	All mutations	V	2.0	>1
86	S	L	All mutations	L	1.0201131363922062	1
86	S	G	All mutations	G	2.0	>1
86	S	M	All mutations	M	2.8981772470144564	>1
86	S	W	All mutations	W	1.8981772470144562	>1
86	S	S	All mutations	S	0.0	0
86	S	D	All mutations	D	2.9798868636077938	>1
86	S	E	All mutations	E	2.0201131363922062	>1
86	S	Q	All mutations	Q	2.0201131363922062	>1
86	S	I	All mutations	I	2.1018227529855436	>1
86	S	F	All mutations	F	1.9798868636077938	>1
86	S	P	All mutations	P	1.0	1
86	S	A	All mutations	A	1.0	1
86	S	T	All mutations	T	1.0	1
87	D	G	All mutations	G	1.0006285355122564	1
87	D	M	All mutations	M	2.998742928975487	>1
87	D	Y	All mutations	Y	1.0006285355122564	1
87	D	N	All mutations	N	0.9993714644877436	1
87	D	F	All mutations	F	2.0	>1
87	D	L	All mutations	L	2.0	>1
87	D	K	All mutations	K	1.9993714644877436	>1
87	D	C	All mutations	C	1.9993714644877436	>1
87	D	T	All mutations	T	1.9987429289754872	>1
87	D	P	All mutations	P	2.0	>1
87	D	A	All mutations	A	1.0012570710245128	1
87	D	W	All mutations	W	2.9993714644877434	>1
87	D	E	All mutations	E	1.0018856065367694	1
87	D	I	All mutations	I	1.9987429289754872	>1
87	D	H	All mutations	H	1.0006285355122564	1
87	D	S	All mutations	S	1.9981143934632306	>1
87	D	V	All mutations	V	1.0012570710245128	1
87	D	R	All mutations	R	1.9993714644877436	>1
87	D	D	All mutations	D	0.0018856065367693275	1
87	D	Q	All mutations	Q	2.0006285355122566	>1
88	R	T	All mutations	T	1.453174104336895	>1
88	R	L	All mutations	L	1.5436832181018227	>1
88	R	F	All mutations	F	2.996228786926461	>1
88	R	H	All mutations	H	2.541169076052797	>1
88	R	K	All mutations	K	1.4487743557511	>1
88	R	E	All mutations	E	1.9956002514142048	>1
88	R	G	All mutations	G	1.0081709616593337	1
88	R	Q	All mutations	Q	1.54242614707731	>1
88	R	S	All mutations	S	1.45757385292269	>1
88	R	V	All mutations	V	1.9968573224387178	>1
88	R	W	All mutations	W	1.8472658705216844	>1
88	R	D	All mutations	D	2.994343180389692	>1
88	R	R	All mutations	R	0.008170961659333752	1
88	R	I	All mutations	I	1.6109365179132622	>1
88	R	M	All mutations	M	2.2891263356379636	>1
88	R	Y	All mutations	Y	2.994343180389692	>1
88	R	A	All mutations	A	2.0	>1
88	R	P	All mutations	P	1.546825895663105	>1
88	R	N	All mutations	N	2.447517284726587	>1
88	R	C	All mutations	C	2.007542426147077	>1
89	V	N	All mutations	N	2.974858579509742	>1
89	V	K	All mutations	K	1.9987429289754872	>1
89	V	P	All mutations	P	2.0	>1
89	V	S	All mutations	S	1.9993714644877436	>1
89	V	V	All mutations	V	0.013827781269641735	1
89	V	F	All mutations	F	1.987429289754871	>1
89	V	R	All mutations	R	1.9868007542426147	>1
89	V	L	All mutations	L	0.9993714644877436	1
89	V	T	All mutations	T	1.9868007542426147	>1
89	V	W	All mutations	W	2.1615336266499057	>1
89	V	G	All mutations	G	1.0138277812696417	1
89	V	C	All mutations	C	2.9874292897548713	>1
89	V	D	All mutations	D	2.0018856065367694	>1
89	V	E	All mutations	E	1.0257699560025142	1
89	V	Y	All mutations	Y	2.9874292897548713	>1
89	V	A	All mutations	A	1.0138277812696417	1
89	V	I	All mutations	I	1.8246385920804526	>1
89	V	Q	All mutations	Q	2.0119421747328725	>1
89	V	M	All mutations	M	1.1489629164047768	>1
89	V	H	All mutations	H	2.9880578252671275	>1
90	M	F	All mutations	F	2.0	>1
90	M	V	All mutations	V	0.9993714644877436	1
90	M	E	All mutations	E	1.9993714644877436	>1
90	M	L	All mutations	L	1.0	1
90	M	S	All mutations	S	2.0	>1
90	M	D	All mutations	D	2.9993714644877434	>1
90	M	P	All mutations	P	2.0	>1
90	M	T	All mutations	T	1.0006285355122564	1
90	M	A	All mutations	A	1.9993714644877436	>1
90	M	Y	All mutations	Y	3.0	>1
90	M	G	All mutations	G	1.9993714644877436	>1
90	M	W	All mutations	W	2.003142677561282	>1
90	M	C	All mutations	C	3.0	>1
90	M	I	All mutations	I	0.9974858579509742	1
90	M	H	All mutations	H	3.0	>1
90	M	R	All mutations	R	1.0006285355122564	1
90	M	N	All mutations	N	2.0006285355122566	>1
90	M	K	All mutations	K	1.0006285355122564	1
90	M	M	All mutations	M	0.003771213073538655	1
90	M	Q	All mutations	Q	2.0	>1
91	V	H	All mutations	H	2.998742928975487	>1
91	V	Y	All mutations	Y	2.998742928975487	>1
91	V	Q	All mutations	Q	2.001257071024513	>1
91	V	M	All mutations	M	1.5688246385920805	>1
91	V	V	All mutations	V	0.001257071024512885	1
91	V	C	All mutations	C	2.998742928975487	>1
91	V	D	All mutations	D	2.0	>1
91	V	R	All mutations	R	1.9987429289754872	>1
91	V	I	All mutations	I	1.4286612193588937	>1
91	V	K	All mutations	K	2.0	>1
91	V	N	All mutations	N	2.9974858579509744	>1
91	V	G	All mutations	G	1.0012570710245128	1
91	V	S	All mutations	S	2.0	>1
91	V	W	All mutations	W	2.5700817096165935	>1
91	V	T	All mutations	T	1.9987429289754872	>1
91	V	F	All mutations	F	1.9987429289754872	>1
91	V	A	All mutations	A	1.0012570710245128	1
91	V	P	All mutations	P	2.0	>1
91	V	L	All mutations	L	1.0	1
91	V	E	All mutations	E	1.0025141420490258	1
92	S	S	All mutations	S	0.0	0
92	S	P	All mutations	P	1.0	1
92	S	A	All mutations	A	1.0	1
92	S	V	All mutations	V	2.0	>1
92	S	I	All mutations	I	2.0364550597108737	>1
92	S	R	All mutations	R	2.0	>1
92	S	Q	All mutations	Q	2.186046511627907	>1
92	S	D	All mutations	D	2.813953488372093	>1
92	S	C	All mutations	C	1.813953488372093	>1
92	S	M	All mutations	M	2.9635449402891263	>1
92	S	N	All mutations	N	2.813953488372093	>1
92	S	K	All mutations	K	2.186046511627907	>1
92	S	L	All mutations	L	1.186046511627907	>1
92	S	F	All mutations	F	1.813953488372093	>1
92	S	E	All mutations	E	2.186046511627907	>1
92	S	T	All mutations	T	1.0	1
92	S	W	All mutations	W	1.9635449402891263	>1
92	S	G	All mutations	G	2.0	>1
92	S	H	All mutations	H	2.813953488372093	>1
92	S	Y	All mutations	Y	1.813953488372093	>1
93	P	M	All mutations	M	2.998742928975487	>1
93	P	S	All mutations	S	0.9993714644877436	1
93	P	I	All mutations	I	2.001257071024513	>1
93	P	K	All mutations	K	2.9874292897548713	>1
93	P	G	All mutations	G	2.0	>1
93	P	W	All mutations	W	2.9981143934632306	>1
93	P	T	All mutations	T	1.0	1
93	P	N	All mutations	N	2.0125707102451287	>1
93	P	R	All mutations	R	1.0006285355122564	1
93	P	D	All mutations	D	2.0125707102451287	>1
93	P	E	All mutations	E	2.9874292897548713	>1
93	P	P	All mutations	P	0.0006285355122564425	1
93	P	V	All mutations	V	2.0	>1
93	P	Q	All mutations	Q	1.9880578252671275	>1
93	P	F	All mutations	F	2.0119421747328725	>1
93	P	H	All mutations	H	1.0131992457573853	1
93	P	A	All mutations	A	1.0	1
93	P	C	All mutations	C	2.0119421747328725	>1
93	P	L	All mutations	L	1.0006285355122564	1
93	P	Y	All mutations	Y	2.0119421747328725	>1
94	L	C	All mutations	C	2.974230043997486	>1
94	L	H	All mutations	H	1.9993714644877436	>1
94	L	I	All mutations	I	1.768698931489629	>1
94	L	S	All mutations	S	1.987429289754871	>1
94	L	K	All mutations	K	2.0131992457573853	>1
94	L	R	All mutations	R	1.012570710245129	1
94	L	D	All mutations	D	2.9868007542426147	>1
94	L	Q	All mutations	Q	1.0257699560025142	1
94	L	W	All mutations	W	2.218730358265242	>1
94	L	M	All mutations	M	1.231301068510371	>1
94	L	N	All mutations	N	2.9868007542426147	>1
94	L	T	All mutations	T	2.0	>1
94	L	G	All mutations	G	2.0	>1
94	L	P	All mutations	P	1.012570710245129	1
94	L	V	All mutations	V	1.0	1
94	L	E	All mutations	E	2.0131992457573853	>1
94	L	F	All mutations	F	1.9742300439974858	>1
94	L	Y	All mutations	Y	2.974230043997486	>1
94	L	L	All mutations	L	0.0	0
94	L	A	All mutations	A	2.0	>1
95	A	D	All mutations	D	1.033940917661848	1
95	A	R	All mutations	R	2.0	>1
95	A	W	All mutations	W	2.9780012570710244	>1
95	A	Q	All mutations	Q	2.9660590823381523	>1
95	A	P	All mutations	P	1.0006285355122564	1
95	A	Y	All mutations	Y	2.0339409176618477	>1
95	A	K	All mutations	K	2.9660590823381523	>1
95	A	C	All mutations	C	2.0339409176618477	>1
95	A	A	All mutations	A	0.0006285355122564425	1
95	A	V	All mutations	V	0.9993714644877436	1
95	A	S	All mutations	S	1.0006285355122564	1
95	A	L	All mutations	L	1.9993714644877436	>1
95	A	M	All mutations	M	2.977372721558768	>1
95	A	I	All mutations	I	2.021370207416719	>1
95	A	E	All mutations	E	1.966059082338152	>1
95	A	T	All mutations	T	1.0006285355122564	1
95	A	H	All mutations	H	2.0339409176618477	>1
95	A	F	All mutations	F	2.0333123821495915	>1
95	A	N	All mutations	N	2.0339409176618477	>1
95	A	G	All mutations	G	1.0	1
96	V	V	All mutations	V	0.0006285355122564425	1
96	V	S	All mutations	S	2.0	>1
96	V	C	All mutations	C	3.0	>1
96	V	D	All mutations	D	2.0006285355122566	>1
96	V	E	All mutations	E	1.0006285355122564	1
96	V	H	All mutations	H	3.0	>1
96	V	W	All mutations	W	2.2294154619736015	>1
96	V	F	All mutations	F	2.0	>1
96	V	Y	All mutations	Y	3.0	>1
96	V	A	All mutations	A	1.0006285355122564	1
96	V	M	All mutations	M	1.2287869264613451	>1
96	V	K	All mutations	K	1.9993714644877436	>1
96	V	T	All mutations	T	1.9993714644877436	>1
96	V	Q	All mutations	Q	2.0	>1
96	V	R	All mutations	R	1.9993714644877436	>1
96	V	G	All mutations	G	1.0006285355122564	1
96	V	N	All mutations	N	2.9993714644877434	>1
96	V	L	All mutations	L	1.0	1
96	V	I	All mutations	I	1.769956002514142	>1
96	V	P	All mutations	P	2.0	>1
97	T	V	All mutations	V	2.0	>1
97	T	L	All mutations	L	2.0	>1
97	T	M	All mutations	M	1.7919547454431175	>1
97	T	C	All mutations	C	2.7322438717787554	>1
97	T	F	All mutations	F	2.7322438717787554	>1
97	T	Q	All mutations	Q	2.2677561282212446	>1
97	T	A	All mutations	A	1.0	1
97	T	P	All mutations	P	1.0	1
97	T	N	All mutations	N	1.7322438717787556	>1
97	T	E	All mutations	E	2.2677561282212446	>1
97	T	Y	All mutations	Y	2.7322438717787554	>1
97	T	K	All mutations	K	1.2677561282212444	>1
97	T	R	All mutations	R	1.2677561282212444	>1
97	T	T	All mutations	T	0.0	0
97	T	S	All mutations	S	1.0	1
97	T	H	All mutations	H	2.7322438717787554	>1
97	T	W	All mutations	W	2.7919547454431175	>1
97	T	G	All mutations	G	2.0	>1
97	T	D	All mutations	D	2.7322438717787554	>1
[truncated: 13,241 more rows]
