# Supplementary material for: Comprehensive mapping of adaptation of the avian influenza polymerase protein PB2 to humans
Source: eLife. 2019 Apr 30;8:e45079. doi: 10.7554/eLife.45079 (PMC6491042; doi:10.7554/eLife.45079)
Supplement: Supplementary file 1. [file elife-45079-supp1.zip]

Archive with 30 entries (27 files):
- FileS1_Plasmids/
- FileS1_Plasmids/1564_HDM-S009-PB1.gb
- __MACOSX/
- __MACOSX/FileS1_Plasmids/
- __MACOSX/FileS1_Plasmids/._1564_HDM-S009-PB1.gb
- FileS1_Plasmids/1718_pHWnoCMVnoTerm_BsmBI.gb
- __MACOSX/FileS1_Plasmids/._1718_pHWnoCMVnoTerm_BsmBI.gb
- FileS1_Plasmids/1565_HDM-S009-PA.gb
- __MACOSX/FileS1_Plasmids/._1565_HDM-S009-PA.gb
- FileS1_Plasmids/1566_HDM-S009-NP.gb
- __MACOSX/FileS1_Plasmids/._1566_HDM-S009-NP.gb
- FileS1_Plasmids/1512_pHW-S009-PB2.gb
- __MACOSX/FileS1_Plasmids/._1512_pHW-S009-PB2.gb
- FileS1_Plasmids/1505_pcDNA3.1-mCherry.gb
- __MACOSX/FileS1_Plasmids/._1505_pcDNA3.1-mCherry.gb
- FileS1_Plasmids/1616 pSBtet-RP-S009-PB2-E627K.gb
- __MACOSX/FileS1_Plasmids/._1616 pSBtet-RP-S009-PB2-E627K.gb
- FileS1_Plasmids/2150_HDM-S009-PB2.gb
- __MACOSX/FileS1_Plasmids/._2150_HDM-S009-PB2.gb
- FileS1_Plasmids/1515_pHW-S009-NP.gb
- __MACOSX/FileS1_Plasmids/._1515_pHW-S009-NP.gb
- FileS1_Plasmids/1615_pHH-S009-PB2flank99-100-eGFP.gb
- __MACOSX/FileS1_Plasmids/._1615_pHH-S009-PB2flank99-100-eGFP.gb
- FileS1_Plasmids/1702_pHWremoveCMV_S009_PB2.gb
- __MACOSX/FileS1_Plasmids/._1702_pHWremoveCMV_S009_PB2.gb
- FileS1_Plasmids/1513_pHW-S009-PB1.gb
- __MACOSX/FileS1_Plasmids/._1513_pHW-S009-PB1.gb
- FileS1_Plasmids/1514_pHW-S009-PA.gb
- __MACOSX/FileS1_Plasmids/._1514_pHW-S009-PA.gb
- __MACOSX/._FileS1_Plasmids
