# Supplementary material for: Comprehensive mapping of adaptation of the avian influenza polymerase protein PB2 to humans
Source: eLife. 2019 Apr 30;8:e45079. doi: 10.7554/eLife.45079 (PMC6491042; doi:10.7554/eLife.45079)
Supplement: Supplementary file 1. [file elife-45079-supp1.zip › FileS1_Plasmids/1564_HDM-S009-PB1.gb]

LOCUS       1564_HDM_S009_PB        6825 bp ds-DNA     circular     09-SEP-2016
DEFINITION  HDM vector expressing PB1 from A/green-winged teal/Ohio/175/1986
            (H2N1).
ACCESSION   urn.local...28-6jnoy9f
KEYWORDS    .
SOURCE      
  ORGANISM   .
REFERENCE   1  (bases 1 to 6112)
  AUTHORS   GRAY and JT
  TITLE     Direct Submission
  JOURNAL   Submitted (1-May-2003) John T. Gray Telephone: (617) 432-1249
            E-mail: gray@hihg.med.harvard.edu Harvard Gene Therapy Initiative
            Vector Core Lab, Room 412 Harvard Institutes for Medicine 77 Avenue
            Louis Pasteur Boston, MA 02115 USA
COMMENT     HDM plasmid expressing PB1 from A/green-winged teal/Ohio/175/1986
            (H2N1). Insert obtained by PCR from plasmid 1513, and infusion
            cloned into vector obtained by NotI/BamHI digest of plasmid 44.
            Insert confirmed by sequencing (9/9/2016, Shirleen Soh).
COMMENT     ApEinfo:methylated:1
FEATURES             Location/Qualifiers
     misc_feature    9..679
                     /note="Geneious type: promoter prokaryotic"
                     /label=CMV
                     /ApEinfo_fwdcolor=pink
                     /ApEinfo_revcolor=pink
                     /ApEinfo_graphicformat=arrow_data {{0 1 2 0 0 -1} {} 0}
                     width 5 offset 0
     misc_feature    96..679
                     /note="Geneious type: promoter prokaryotic"
                     /label=CMV(1)
                     /ApEinfo_label=CMV
                     /ApEinfo_fwdcolor=pink
                     /ApEinfo_revcolor=pink
                     /ApEinfo_graphicformat=arrow_data {{0 1 2 0 0 -1} {} 0}
                     width 5 offset 0
     primer_bind     151..178
                     /label="HGTI-1832_Max=638"
                     /label=primer_bind
                     /ApEinfo_fwdcolor=pink
                     /ApEinfo_revcolor=pink
                     /ApEinfo_graphicformat=arrow_data {{0 1 2 0 0 -1} {} 0}
                     width 5 offset 0
     primer_bind     complement(236..260)
                     /label="HGTI-1863_Max=672"
                     /label=primer_bind(1)
                     /ApEinfo_label=primer_bind
                     /ApEinfo_fwdcolor=pink
                     /ApEinfo_revcolor=pink
                     /ApEinfo_graphicformat=arrow_data {{0 1 2 0 0 -1} {} 0}
                     width 5 offset 0
     misc_feature    457..462
                     /Recognition_pattern="C^CATGG"
                     /note="Geneious type: restriction site"
                     /label=NcoI
                     /ApEinfo_fwdcolor=pink
                     /ApEinfo_revcolor=pink
                     /ApEinfo_graphicformat=arrow_data {{0 1 2 0 0 -1} {} 0}
                     width 5 offset 0
     primer_bind     complement(536..560)
                     /label="HGTI-1864_Max=485"
                     /label=primer_bind(2)
                     /ApEinfo_label=primer_bind
                     /ApEinfo_fwdcolor=pink
                     /ApEinfo_revcolor=pink
                     /ApEinfo_graphicformat=arrow_data {{0 1 2 0 0 -1} {} 0}
                     width 5 offset 0
     primer_bind     561..593
                     /label="HGTI-2021_Max=707"
                     /label=primer_bind(3)
                     /ApEinfo_label=primer_bind
                     /ApEinfo_fwdcolor=pink
                     /ApEinfo_revcolor=pink
                     /ApEinfo_graphicformat=arrow_data {{0 1 2 0 0 -1} {} 0}
                     width 5 offset 0
     primer_bind     612..652
                     /label="HGTI-1220_Max=162"
                     /label=primer_bind(4)
                     /ApEinfo_label=primer_bind
                     /ApEinfo_fwdcolor=pink
                     /ApEinfo_revcolor=pink
                     /ApEinfo_graphicformat=arrow_data {{0 1 2 0 0 -1} {} 0}
                     width 5 offset 0
     primer_bind     617..638
                     /label="HGTI-1204_Max=311"
                     /label=primer_bind(5)
                     /ApEinfo_label=primer_bind
                     /ApEinfo_fwdcolor=pink
                     /ApEinfo_revcolor=pink
                     /ApEinfo_graphicformat=arrow_data {{0 1 2 0 0 -1} {} 0}
                     width 5 offset 0
     misc_feature    628..679
                     /label=CMV_TATA
                     /ApEinfo_fwdcolor=pink
                     /ApEinfo_revcolor=pink
                     /ApEinfo_graphicformat=arrow_data {{0 1 2 0 0 -1} {} 0}
                     width 5 offset 0
     primer_bind     complement(662..703)
                     /label="HGTI-1192_Max="
                     /label=primer_bind(6)
                     /ApEinfo_label=primer_bind
                     /ApEinfo_fwdcolor=pink
                     /ApEinfo_revcolor=pink
                     /ApEinfo_graphicformat=arrow_data {{0 1 2 0 0 -1} {} 0}
                     width 5 offset 0
     misc_feature    680..750
                     /label=CMV_5xxUTR
                     /ApEinfo_fwdcolor=pink
                     /ApEinfo_revcolor=pink
                     /ApEinfo_graphicformat=arrow_data {{0 1 2 0 0 -1} {} 0}
                     width 5 offset 0
     primer_bind     692..715
                     /label="HGTI-761_Max="
                     /label=primer_bind(7)
                     /ApEinfo_label=primer_bind
                     /ApEinfo_fwdcolor=pink
                     /ApEinfo_revcolor=pink
                     /ApEinfo_graphicformat=arrow_data {{0 1 2 0 0 -1} {} 0}
                     width 5 offset 0
     primer_bind     751..775
                     /label="HGTI-1834_Max=595"
                     /label=primer_bind(8)
                     /ApEinfo_label=primer_bind
                     /ApEinfo_fwdcolor=pink
                     /ApEinfo_revcolor=pink
                     /ApEinfo_graphicformat=arrow_data {{0 1 2 0 0 -1} {} 0}
                     width 5 offset 0
     misc_feature    779..1254
                     /label=B-globin_intron
                     /ApEinfo_fwdcolor=pink
                     /ApEinfo_revcolor=pink
                     /ApEinfo_graphicformat=arrow_data {{0 1 2 0 0 -1} {} 0}
                     width 5 offset 0
     primer_bind     complement(833..860)
                     /label="HGTI-1865_Max=636"
                     /label=primer_bind(9)
                     /ApEinfo_label=primer_bind
                     /ApEinfo_fwdcolor=pink
                     /ApEinfo_revcolor=pink
                     /ApEinfo_graphicformat=arrow_data {{0 1 2 0 0 -1} {} 0}
                     width 5 offset 0
     primer_bind     complement(952..981)
                     /label="HGTI-2022_Max=610"
                     /label=primer_bind(10)
                     /ApEinfo_label=primer_bind
                     /ApEinfo_fwdcolor=pink
                     /ApEinfo_revcolor=pink
                     /ApEinfo_graphicformat=arrow_data {{0 1 2 0 0 -1} {} 0}
                     width 5 offset 0
     primer_bind     1051..1082
                     /label="HGTI-1835_Max=639"
                     /label=primer_bind(11)
                     /ApEinfo_label=primer_bind
                     /ApEinfo_fwdcolor=pink
                     /ApEinfo_revcolor=pink
                     /ApEinfo_graphicformat=arrow_data {{0 1 2 0 0 -1} {} 0}
                     width 5 offset 0
     primer_bind     complement(1135..1160)
                     /label="HGTI-1866_Max=639"
                     /label=primer_bind(12)
                     /ApEinfo_label=primer_bind
                     /ApEinfo_fwdcolor=pink
                     /ApEinfo_revcolor=pink
                     /ApEinfo_graphicformat=arrow_data {{0 1 2 0 0 -1} {} 0}
                     width 5 offset 0
     primer_bind     1209..1243
                     /label="HGTI-1732_Max=783"
                     /label=primer_bind(13)
                     /ApEinfo_label=primer_bind
                     /ApEinfo_fwdcolor=pink
                     /ApEinfo_revcolor=pink
                     /ApEinfo_graphicformat=arrow_data {{0 1 2 0 0 -1} {} 0}
                     width 5 offset 0
     primer_bind     1224..1244
                     /label="HGTI-1278_Max=0"
                     /label=primer_bind(14)
                     /ApEinfo_label=primer_bind
                     /ApEinfo_fwdcolor=pink
                     /ApEinfo_revcolor=pink
                     /ApEinfo_graphicformat=arrow_data {{0 1 2 0 0 -1} {} 0}
                     width 5 offset 0
     primer_bind     1226..1253
                     /label="HGTI-2144_Max=0"
                     /label=primer_bind(15)
                     /ApEinfo_label=primer_bind
                     /ApEinfo_fwdcolor=pink
                     /ApEinfo_revcolor=pink
                     /ApEinfo_graphicformat=arrow_data {{0 1 2 0 0 -1} {} 0}
                     width 5 offset 0
     primer_bind     1239..1261
                     /Sequence="TATCTTCCTCCCACAGCTCCTGG"
                     /Hairpin_Tm="35.5"
                     /Tm="63.1"
                     /Self_Dimer_Tm="0.4"
                     /%GC="56.5"
                     /created_by="primer3"
                     /label=seq_HDM_F
                     /ApEinfo_fwdcolor=pink
                     /ApEinfo_revcolor=pink
                     /ApEinfo_graphicformat=arrow_data {{0 1 2 0 0 -1} {} 0}
                     width 5 offset 0
     primer_bind     1293..1330
                     /Sequence="CTTTGGCAAAGAATTCATGGATGTCAATCCGACTTTAC"
                     /created_by="User"
                     /label=S009PB1_F_HDM
                     /ApEinfo_fwdcolor=pink
                     /ApEinfo_revcolor=pink
                     /ApEinfo_graphicformat=arrow_data {{0 1 2 0 0 -1} {} 0}
                     width 5 offset 0
     misc_feature    1303..1308
                     /Recognition_pattern="G^AATTC"
                     /note="Geneious type: restriction site"
                     /label=EcoRI
                     /ApEinfo_fwdcolor=pink
                     /ApEinfo_revcolor=pink
                     /ApEinfo_graphicformat=arrow_data {{0 1 2 0 0 -1} {} 0}
                     width 5 offset 0
     CDS             1309..3582
                     /label=PB1 S009
                     /ApEinfo_fwdcolor=#ff6666
                     /ApEinfo_revcolor=green
                     /ApEinfo_graphicformat=arrow_data {{0 1 2 0 0 -1} {} 0}
                     width 5 offset 0
     primer_bind     2036..2058
                     /Sequence="CACCCGGAATGCAAATCAGAGGA"
                     /Hairpin_Tm="None"
                     /Tm="63.1"
                     /Self_Dimer_Tm="13.1"
                     /%GC="52.2"
                     /modified_by="User"
                     /label=seq_S009PA_int727F
                     /ApEinfo_fwdcolor=pink
                     /ApEinfo_revcolor=pink
                     /ApEinfo_graphicformat=arrow_data {{0 1 2 0 0 -1} {} 0}
                     width 5 offset 0
     primer_bind     2805..2831
                     /Sequence="TGGATTTGTAGCCAATTTTAGCATGGA"
                     /Hairpin_Tm="36.8"
                     /Tm="61.7"
                     /Self_Dimer_Tm="None"
                     /%GC="37.0"
                     /modified_by="User"
                     /label=seq_S009PB1_int1496F
                     /ApEinfo_fwdcolor=pink
                     /ApEinfo_revcolor=pink
                     /ApEinfo_graphicformat=arrow_data {{0 1 2 0 0 -1} {} 0}
                     width 5 offset 0
     primer_bind     complement(3563..3598)
                     /Sequence="CGATAAGCTTGGATCCCTATTTCTGCCGTCTGAGTT"
                     /Hairpin_Tm="None"
                     /Tm="70.1"
                     /Self_Dimer_Tm="6.4"
                     /%GC="47.2"
                     /created_by="primer3"
                     /label=S009PB1_R_HDM
                     /ApEinfo_fwdcolor=pink
                     /ApEinfo_revcolor=pink
                     /ApEinfo_graphicformat=arrow_data {{0 1 2 0 0 -1} {} 0}
                     width 5 offset 0
     misc_feature    3583..3588
                     /Recognition_pattern="G^GATCC"
                     /note="Geneious type: restriction site"
                     /label=BamHI
                     /ApEinfo_fwdcolor=pink
                     /ApEinfo_revcolor=pink
                     /ApEinfo_graphicformat=arrow_data {{0 1 2 0 0 -1} {} 0}
                     width 5 offset 0
     misc_feature    3627..4386
                     /label=beta_globin_pA
                     /ApEinfo_fwdcolor=pink
                     /ApEinfo_revcolor=pink
                     /ApEinfo_graphicformat=arrow_data {{0 1 2 0 0 -1} {} 0}
                     width 5 offset 0
     primer_bind     complement(3673..3690)
                     /label="HGTI-1279_Max="
                     /label=primer_bind(16)
                     /ApEinfo_label=primer_bind
                     /ApEinfo_fwdcolor=pink
                     /ApEinfo_revcolor=pink
                     /ApEinfo_graphicformat=arrow_data {{0 1 2 0 0 -1} {} 0}
                     width 5 offset 0
     primer_bind     3796..3824
                     /label="HGTI-1843_Max=379"
                     /label=primer_bind(17)
                     /ApEinfo_label=primer_bind
                     /ApEinfo_fwdcolor=pink
                     /ApEinfo_revcolor=pink
                     /ApEinfo_graphicformat=arrow_data {{0 1 2 0 0 -1} {} 0}
                     width 5 offset 0
     polyA_site      3814..3838
                     /label=polyA_site
                     /ApEinfo_fwdcolor=pink
                     /ApEinfo_revcolor=pink
                     /ApEinfo_graphicformat=arrow_data {{0 1 2 0 0 -1} {} 0}
                     width 5 offset 0
     primer_bind     complement(3881..3905)
                     /label="HGTI-1874_Max=692"
                     /label=primer_bind(18)
                     /ApEinfo_label=primer_bind
                     /ApEinfo_fwdcolor=pink
                     /ApEinfo_revcolor=pink
                     /ApEinfo_graphicformat=arrow_data {{0 1 2 0 0 -1} {} 0}
                     width 5 offset 0
     primer_bind     4097..4130
                     /label="HGTI-1844_Max=643"
                     /label=primer_bind(19)
                     /ApEinfo_label=primer_bind
                     /ApEinfo_fwdcolor=pink
                     /ApEinfo_revcolor=pink
                     /ApEinfo_graphicformat=arrow_data {{0 1 2 0 0 -1} {} 0}
                     width 5 offset 0
     primer_bind     complement(4176..4206)
                     /label="HGTI-1875_Max=610"
                     /label=primer_bind(20)
                     /ApEinfo_label=primer_bind
                     /ApEinfo_fwdcolor=pink
                     /ApEinfo_revcolor=pink
                     /ApEinfo_graphicformat=arrow_data {{0 1 2 0 0 -1} {} 0}
                     width 5 offset 0
     misc_feature    4362..4386
                     /label=End_of_globin
                     /ApEinfo_fwdcolor=pink
                     /ApEinfo_revcolor=pink
                     /ApEinfo_graphicformat=arrow_data {{0 1 2 0 0 -1} {} 0}
                     width 5 offset 0
     misc_feature    4400..4437
                     /label=Correction-143
                     /ApEinfo_fwdcolor=pink
                     /ApEinfo_revcolor=pink
                     /ApEinfo_graphicformat=arrow_data {{0 1 2 0 0 -1} {} 0}
                     width 5 offset 0
     primer_bind     complement(4439..4469)
                     /label="HGTI-1856_Max=711"
                     /label=primer_bind(21)
                     /ApEinfo_label=primer_bind
                     /ApEinfo_fwdcolor=pink
                     /ApEinfo_revcolor=pink
                     /ApEinfo_graphicformat=arrow_data {{0 1 2 0 0 -1} {} 0}
                     width 5 offset 0
     CDS             4626..5483
                     /label=bla
                     /ApEinfo_fwdcolor=pink
                     /ApEinfo_revcolor=pink
                     /ApEinfo_graphicformat=arrow_data {{0 1 2 0 0 -1} {} 0}
                     width 5 offset 0
     primer_bind     4660..4680
                     /label="HGTI-1886_Max=647"
                     /label=primer_bind(22)
                     /ApEinfo_label=primer_bind
                     /ApEinfo_fwdcolor=pink
                     /ApEinfo_revcolor=pink
                     /ApEinfo_graphicformat=arrow_data {{0 1 2 0 0 -1} {} 0}
                     width 5 offset 0
     primer_bind     complement(4746..4769)
                     /label="HGTI-1855_Max=661"
                     /label=primer_bind(23)
                     /ApEinfo_label=primer_bind
                     /ApEinfo_fwdcolor=pink
                     /ApEinfo_revcolor=pink
                     /ApEinfo_graphicformat=arrow_data {{0 1 2 0 0 -1} {} 0}
                     width 5 offset 0
     primer_bind     4960..4987
                     /label="HGTI-1885_Max=654"
                     /label=primer_bind(24)
                     /ApEinfo_label=primer_bind
                     /ApEinfo_fwdcolor=pink
                     /ApEinfo_revcolor=pink
                     /ApEinfo_graphicformat=arrow_data {{0 1 2 0 0 -1} {} 0}
                     width 5 offset 0
     primer_bind     complement(5049..5069)
                     /label="HGTI-1854_Max=650"
                     /label=primer_bind(25)
                     /ApEinfo_label=primer_bind
                     /ApEinfo_fwdcolor=pink
                     /ApEinfo_revcolor=pink
                     /ApEinfo_graphicformat=arrow_data {{0 1 2 0 0 -1} {} 0}
                     width 5 offset 0
     primer_bind     5260..5284
                     /label="HGTI-1884_Max=593"
                     /label=primer_bind(26)
                     /ApEinfo_label=primer_bind
                     /ApEinfo_fwdcolor=pink
                     /ApEinfo_revcolor=pink
                     /ApEinfo_graphicformat=arrow_data {{0 1 2 0 0 -1} {} 0}
                     width 5 offset 0
     primer_bind     complement(5348..5369)
                     /label="HGTI-1853_Max=0"
                     /label=primer_bind(27)
                     /ApEinfo_label=primer_bind
                     /ApEinfo_fwdcolor=pink
                     /ApEinfo_revcolor=pink
                     /ApEinfo_graphicformat=arrow_data {{0 1 2 0 0 -1} {} 0}
                     width 5 offset 0
     primer_bind     5560..5588
                     /label="HGTI-1883_Max=564"
                     /label=primer_bind(28)
                     /ApEinfo_label=primer_bind
                     /ApEinfo_fwdcolor=pink
                     /ApEinfo_revcolor=pink
                     /ApEinfo_graphicformat=arrow_data {{0 1 2 0 0 -1} {} 0}
                     width 5 offset 0
     primer_bind     complement(5640..5669)
                     /label="HGTI-1852_Max=372"
                     /label=primer_bind(29)
                     /ApEinfo_label=primer_bind
                     /ApEinfo_fwdcolor=pink
                     /ApEinfo_revcolor=pink
                     /ApEinfo_graphicformat=arrow_data {{0 1 2 0 0 -1} {} 0}
                     width 5 offset 0
     misc_feature    5782..5825
                     /label=High_copy
                     /ApEinfo_fwdcolor=pink
                     /ApEinfo_revcolor=pink
                     /ApEinfo_graphicformat=arrow_data {{0 1 2 0 0 -1} {} 0}
                     width 5 offset 0
     primer_bind     5860..5887
                     /label="HGTI-1882_Max=565"
                     /label=primer_bind(30)
                     /ApEinfo_label=primer_bind
                     /ApEinfo_fwdcolor=pink
                     /ApEinfo_revcolor=pink
                     /ApEinfo_graphicformat=arrow_data {{0 1 2 0 0 -1} {} 0}
                     width 5 offset 0
     primer_bind     complement(5951..5969)
                     /label="HGTI-1851_Max=601"
                     /label=primer_bind(31)
                     /ApEinfo_label=primer_bind
                     /ApEinfo_fwdcolor=pink
                     /ApEinfo_revcolor=pink
                     /ApEinfo_graphicformat=arrow_data {{0 1 2 0 0 -1} {} 0}
                     width 5 offset 0
     primer_bind     6160..6185
                     /label="HGTI-1881_Max=511"
                     /label=primer_bind(32)
                     /ApEinfo_label=primer_bind
                     /ApEinfo_fwdcolor=pink
                     /ApEinfo_revcolor=pink
                     /ApEinfo_graphicformat=arrow_data {{0 1 2 0 0 -1} {} 0}
                     width 5 offset 0
     misc_feature    6246..6271
                     /label=Correction-133
                     /ApEinfo_fwdcolor=pink
                     /ApEinfo_revcolor=pink
                     /ApEinfo_graphicformat=arrow_data {{0 1 2 0 0 -1} {} 0}
                     width 5 offset 0
     misc_feature    6513..6540
                     /label=Correction-134
                     /ApEinfo_fwdcolor=pink
                     /ApEinfo_revcolor=pink
                     /ApEinfo_graphicformat=arrow_data {{0 1 2 0 0 -1} {} 0}
                     width 5 offset 0
     primer_bind     6666..6691
                     /label="HGTI-1828_Max=662"
                     /label=primer_bind(33)
                     /ApEinfo_label=primer_bind
                     /ApEinfo_fwdcolor=pink
                     /ApEinfo_revcolor=pink
                     /ApEinfo_graphicformat=arrow_data {{0 1 2 0 0 -1} {} 0}
                     width 5 offset 0
     misc_feature    6713..6825
                     /label=SV40_ori
                     /ApEinfo_fwdcolor=pink
                     /ApEinfo_revcolor=pink
                     /ApEinfo_graphicformat=arrow_data {{0 1 2 0 0 -1} {} 0}
                     width 5 offset 0
     primer_bind     complement(6738..6764)
                     /label="HGTI-8_Max=618"
                     /label=primer_bind(34)
                     /ApEinfo_label=primer_bind
                     /ApEinfo_fwdcolor=pink
                     /ApEinfo_revcolor=pink
                     /ApEinfo_graphicformat=arrow_data {{0 1 2 0 0 -1} {} 0}
                     width 5 offset 0
ORIGIN
        1 agcttggccc attgcatacg ttgtatccat atcataatat gtacatttat attggctcat
       61 gtccaacatt accgccatgt tgacattgat tattgactag ttattaatag taatcaatta
      121 cggggtcatt agttcatagc ccatatatgg agttccgcgt tacataactt acggtaaatg
      181 gcccgcctgg ctgaccgccc aacgaccccc gcccattgac gtcaataatg acgtatgttc
      241 ccatagtaac gccaataggg actttccatt gacgtcaatg ggtggagtat ttacggtaaa
      301 ctgcccactt ggcagtacat caagtgtatc atatgccaag tacgccccct attgacgtca
      361 atgacggtaa atggcccgcc tggcattatg cccagtacat gaccttatgg gactttccta
      421 cttggcagta catctacgta ttagtcatcg ctattaccat ggtgatgcgg ttttggcagt
      481 acatcaatgg gcgtggatag cggtttgact cacggggatt tccaagtctc caccccattg
      541 acgtcaatgg gagtttgttt tggcaccaaa atcaacggga ctttccaaaa tgtcgtaaca
      601 actccgcccc attgacgcaa atgggcggta ggcgtgtacg gtgggaggtc tatataagca
      661 gagctcgttt agtgaaccgt cagatcgcct ggagacgcca tccacgctgt tttgacctcc
      721 atagaagaca ccgggaccga tccagcctcc cctcgaagct gatcctgaga acttcagggt
      781 gagtctatgg gacccttgat gttttctttc cccttctttt ctatggttaa gttcatgtca
      841 taggaagggg agaagtaaca gggtacacat attgaccaaa tcagggtaat tttgcatttg
      901 taattttaaa aaatgctttc ttcttttaat atactttttt gtttatctta tttctaatac
      961 tttccctaat ctctttcttt cagggcaata atgatacaat gtatcatgcc tctttgcacc
     1021 attctaaaga ataacagtga taatttctgg gttaaggcaa tagcaatatt tctgcatata
     1081 aatatttctg catataaatt gtaactgatg taagaggttt catattgcta atagcagcta
     1141 caatccagct accattctgc ttttatttta tggttgggat aaggctggat tattctgagt
     1201 ccaagctagg cccttttgct aatcatgttc atacctctta tcttcctccc acagctcctg
     1261 ggcaacgtgc tggtctgtgt gctggcccat cactttggca aagaattcat ggatgtcaat
     1321 ccgactttac ttttcttgaa agttccagcg caaaatgcca taagcaccac attcccatat
     1381 actggagatc ctccatacag ccatggaacg ggaacaggat acaccatgga cacagtcaac
     1441 agaacacatc aatactcaga aaaggggaag tggacaacaa acacagaaac tggagcaccc
     1501 caacttaacc caattgatgg accattacct gaggataatg aaccaagtgg atatgcacaa
     1561 acagactgcg tcctggaagc aatggctttc cttgaagagt cccatccagg gatctttgaa
     1621 aactcgtgtc ttgaaacgat ggaagttgtt caacaaacaa gagtggacaa gctgacccaa
     1681 ggtcgccaga cctatgattg gacactaaac aggaatcagc cagctgcaac tgcattagct
     1741 aatactatag aggtcttcag atcgaacggt ttgacggcta atgaatcagg aaggctaata
     1801 gatttcctca aggatgtgat ggaatcaatg gataaagaag agatggaaat aacaacacac
     1861 ttccaaagaa aaagaagagt aagggacaac atgaccaaga agatggtcac acaaagaaca
     1921 ataggaaaga agaagcagag actaaacaag agaagctatc taataagagc attgacactg
     1981 aacacaatga caaaagacgc tgaaagaggc aaattaaaga gaagagcaat tgcaacaccc
     2041 ggaatgcaaa tcagaggatt tgtgtatttt gttgaaacat tagcgaggag catttgtgag
     2101 aagcttgaac aatctggact cccagttgga ggcaatgaaa agaaggctaa actggcaaat
     2161 gttgttagaa aaatgatgac taattcacaa gacactgagc tctctttcac aatcactgga
     2221 gacaacacta aatggaatga aaatcagaac cctaggatgt tcctagcaat gataacatac
     2281 ataacaagaa atcaacctga atggtttagg aatgtcttga gcattgcgcc tataatgttc
     2341 tcgaataaaa tggcaaggct agggaaagga tacatgttcg aaagcaagag catgaagctt
     2401 cgaacacaga taccagcaga gatgctagca aatattgacc tgaaatattt caatgagtca
     2461 acaagaaaga aaatagagaa aataaggcct cttctaatag atggtacagc ctcattgagt
     2521 cctggaatga tgatgggcat gttcaacatg ctaagtacag ttttgggagt ctcaatctta
     2581 aacttaggac aaaagaggta caccaaaaca acgtattggt gggacggact ccagtcttct
     2641 gatgactttg ctctcatagt gaatgcaccg aatcatgagg gaatacaagc aggagtagat
     2701 agattctata ggacctgcaa gctagtcgga atcaatatga gcaaaaagaa gtcctacata
     2761 aacaggacag gaacatttga attcacaagc tttttctatc gctatggatt tgtagccaat
     2821 tttagcatgg aactgcccag ctttggagtg tctggaatta atgaatcggc tgacatgagc
     2881 attggagtaa ccgtgataaa gaacaacatg ataaacaatg accttggacc agcaacggcc
     2941 caaatggctc ttcagctgtt tatcaaggat tacagataca cgtatcggtg tcacagaggg
     3001 gacacacaaa ttcaaacaag gaggtcattc gagttgaaga aattatggga acaaacccga
     3061 tcaaaggcag gactgctggt ttcggatgga ggaccaaact tgtacaacat acggaatctc
     3121 cacatcccgg aagtctgcct gaaatgggag ttaatggacg aagactatca gggaaggctt
     3181 tgtaaccccc tgaacccatt tgtcagccat aaggagatag agtctgtaaa caatgctgtg
     3241 gtgatgccag ctcatggtcc agccaagagc atggaatatg atgctgttgc tactacacac
     3301 tcctggatcc ctaagaggaa ccgctccatc ctcaacacaa gccaaagggg aatccttgaa
     3361 gatgaacaga tgtatcaaaa gtgctgcaat ctattcgaga aattcttccc tagcagttca
     3421 tacaggagac ctgttgggat ttccagcatg gtggaggcca tggtgtctag ggcccgaatt
     3481 gatgcgcgaa ttgacttcga atctggacgg attaagaagg aggagtttgc tgagatcatg
     3541 aagatctgtt ccaccattga agaactcaga cggcagaaat agggatccaa gcttatcgat
     3601 accgtcgacc tcgagggccc agatctaatt caccccacca gtgcaggctg cctatcagaa
     3661 agtggtggct ggtgtggcta atgccctggc ccacaagtat cactaagctc gctttcttgc
     3721 tgtccaattt ctattaaagg ttcctttgtt ccctaagtcc aactactaaa ctgggggata
     3781 ttatgaaggg ccttgagcat ctggattctg cctaataaaa aacatttatt ttcattgcaa
     3841 tgatgtattt aaattatttc tgaatatttt actaaaaagg gaatgtggga ggtcagtgca
     3901 tttaaaacat aaagaaatga agagctagtt caaaccttgg gaaaatacac tatatcttaa
     3961 actccatgaa agaaggtgag gctgcaaaca gctaatgcac attggcaaca gcccctgatg
     4021 cctatgcctt attcatccct cagaaaagga ttcaagtaga ggcttgattt ggaggttaaa
     4081 gttttgctat gctgtatttt acattactta ttgttttagc tgtcctcatg aatgtctttt
     4141 cactacccat ttgcttatcc tgcatctctc agccttgact ccactcagtt ctcttgctta
     4201 gagataccac ctttcccctg aagtgttcct tccatgtttt acggcgagat ggtttctcct
     4261 cgcctggcca ctcagcctta gttgtctctg ttgtcttata gaggtctact tgaagaagga
     4321 aaaacagggg gcatggtttg actgtcctgt gagcccttct tccctgcctc ccccactcac
     4381 agtgacccgg aatccctcga catggcagtc tagatcattc ttgaagacga aagggcctcg
     4441 tgatacgcct atttttatag gttaatgtca tgataataat ggtttcttag acgtcaggtg
     4501 gcacttttcg gggaaatgtg cgcggaaccc ctatttgttt atttttctaa atacattcaa
     4561 atatgtatcc gctcatgaga caataaccct gataaatgct tcaataatat tgaaaaagga
     4621 agagtatgag tattcaacat ttccgtgtcg cccttattcc cttttttgcg gcattttgcc
     4681 ttcctgtttt tgctcaccca gaaacgctgg tgaaagtaaa agatgctgaa gatcagttgg
     4741 gtgcacgagt gggttacatc gaactggatc tcaacagcgg taagatcctt gagagttttc
     4801 gccccgaaga acgttttcca atgatgagca cttttaaagt tctgctatgt ggcgcggtat
     4861 tatcccgtat tgacgccggg caagagcaac tcggtcgccg catacactat tctcagaatg
     4921 acttggttga gtactcacca gtcacagaaa agcatcttac ggatggcatg acagtaagag
     4981 aattatgcag tgctgccata accatgagtg ataacactgc ggccaactta cttctgacaa
     5041 cgatcggagg accgaaggag ctaaccgctt ttttgcacaa catgggggat catgtaactc
     5101 gccttgatcg ttgggaaccg gagctgaatg aagccatacc aaacgacgag cgtgacacca
     5161 cgatgcctgt agcaatggca acaacgttgc gcaaactatt aactggcgaa ctacttactc
     5221 tagcttcccg gcaacaatta atagactgga tggaggcgga taaagttgca ggaccacttc
     5281 tgcgctcggc ccttccggct ggctggttta ttgctgataa atctggagcc ggtgagcgtg
     5341 ggtctcgcgg tatcattgca gcactggggc cagatggtaa gccctcccgt atcgtagtta
     5401 tctacacgac ggggagtcag gcaactatgg atgaacgaaa tagacagatc gctgagatag
     5461 gtgcctcact gattaagcat tggtaactgt cagaccaagt ttactcatat atactttaga
     5521 ttgatttaaa acttcatttt taatttaaaa ggatctaggt gaagatcctt tttgataatc
     5581 tcatgaccaa aatcccttaa cgtgagtttt cgttccactg agcgtcagac cccgtagaaa
     5641 agatcaaagg atcttcttga gatccttttt ttctgcgcgt aatctgctgc ttgcaaacaa
     5701 aaaaaccacc gctaccagcg gtggtttgtt tgccggatca agagctacca actctttttc
     5761 cgaaggtaac tggcttcagc agagcgcaga taccaaatac tgttcttcta gtgtagccgt
     5821 agttaggcca ccacttcaag aactctgtag caccgcctac atacctcgct ctgctaatcc
     5881 tgttaccagt ggctgctgcc agtggcgata agtcgtgtct taccgggttg gactcaagac
     5941 gatagttacc ggataaggcg cagcggtcgg gctgaacggg gggttcgtgc acacagccca
     6001 gcttggagcg aacgacctac accgaactga gatacctaca gcgtgagcta tgagaaagcg
     6061 ccacgcttcc cgaagggaga aaggcggaca ggtatccggt aagcggcagg gtcggaacag
     6121 gagagcgcac gagggagctt ccagggggaa acgcctggta tctttatagt cctgtcgggt
     6181 ttcgccacct ctgacttgag cgtcgatttt tgtgatgctc gtcagggggg cggagcctat
     6241 ggaaaaacgc cagcaacgga tgcgccgcgt gcggctgctg gagatggcgg acgcgatgga
     6301 tatgttctgc caagggttgg tttgcgcatt cacagttctc cgcaagaatt gattggctcc
     6361 aattcttgga gtggtgaatc cgttagcgag gtgccgccgg cttccattca ggtcgaggtg
     6421 gcccggctcc atgcaccgcg acgcaacgcg gggaggcaga caaggtatag ggcggcgcct
     6481 acaatccatg ccaacccgtt ccatgtgctc gccgaggcgg cataaatccc cgtgacgatc
     6541 agcggtccaa tgatcgaagt taggctggta agagccgcga gcgatccttg aagctgtccc
     6601 tgatggtcgt catctacctg cctggacagc atggcctgca acgcgggcat cccgatgccg
     6661 ccggaagcga gaagaatcat aatggggaag gccatccagc ctcgcgtcgg ggagcttttt
     6721 gcaaaagcct aggcctccaa aaaagcctcc tcactacttc tggaatagct cagaggccga
     6781 ggcggcctcg gcctctgcat aaataaaaaa aattagtcag ccatg 
//
