# Supplementary material for: Comprehensive mapping of adaptation of the avian influenza polymerase protein PB2 to humans
Source: eLife. 2019 Apr 30;8:e45079. doi: 10.7554/eLife.45079 (PMC6491042; doi:10.7554/eLife.45079)
Supplement: Supplementary file 1. [file elife-45079-supp1.zip › FileS1_Plasmids/1718_pHWnoCMVnoTerm_BsmBI.gb]

LOCUS       1718_1702_pHWremoveCMVterm_BsmBI        2586 bp ds-DNA     circular     30-MAR-2017
DEFINITION  Cloning plasmid (BsmBI sites) for influenza genes under ambisense
            PolI and PolII promoters to produce both vRNA and mRNA.
ACCESSION   urn.local...5h-7e37mwc
KEYWORDS    influenza; PR8; X31.
SOURCE      
  ORGANISM  
            .
COMMENT     Bidirectional reverse genetic plasmids for PB2 from A/green-winged
            teal/Ohio/175/1986 (H2N1), also referred to as S009 in Mehle et al.
            2009 and 2012. The coding sequence was amplified by PCR off
            pCAGGS-S009-PB2, which was shared by Jeffrey Taubenberger. The gene
            was then cloned by In-Fusion into pHW2000-ins plasmid (#745) that
            was digested with BsmBI. The non-coding sequences are derived from
            plasmid 30 (WSN). The PB2 CDS sequence is as shared with us from
            Andrew Mehle. *Confirmed by sequencing from nt 41 to 2450 (Shirleen
            Soh, 4/11/2016) ApEinfo:methylated:1.
FEATURES             Location/Qualifiers
     misc_feature    10^11
                     /Original_Bases="ACCGGAGTACTGGTCGACCTCCGAAGTTGGGGGGG"
                     /label="ACCGGAGTACTGGTCGACCTCCGAAGTTGGGGGGG"
                     /note="Geneious type: Editing History Deletion"
     misc_feature    13..29
                     /Original_Bases="CGAAAGCAGGTCAATTATATTCAATATGGAGAGAATAAAAG
                     AACTGAGAGATCTAATGTCACAGTCCCGCACTCGCGAGATACTCACCAAAACCACTGT
                     GGATCATATGGCCATAATCAAAAAATACACATCAGGAAGACAAGAGAAGAATCCCGCA
                     CTCAGGATGAAATGGATGATGGCAATGAAATATCCAATTACAGCGGATAAGAGAATAA
                     TGGAGATGATTCCCGAGAGGAATGAACAAGGGCAAACCCTCTGGAGCAAAACAAATGA
                     TGCCGGCTCAGACCGAGTGATGGTATCACCTCTGGCTGTGACATGGTGGAATAGGAAT
                     GGACCAACAACAAGTACAGTTCACTACCCAAAGGTATATAAAACCTATTTCGAAAAGG
                     TCGAAAGGTTAAAACATGGGACCTTTGGCCCCGTTCACTTCAGGAATCAAGTTAAGAT
                     AAGACGGAGAGTTGACATAAACCCTGGCCATGCAGACCTCAGTGCTAAAGAAGCACAG
                     GATGTAATCATGGAAGTTGTTTTCCCAAATGAAGTGGGAGCCAGGATATTAACATCGG
                     AGTCACAGCTGACAATAACAAGAGAGAAAAAGGAAGAACTCCAAGATTGTAAAATTGC
                     CCCCTTGATGGTAGCATACATGCTAGAAAGAGAGTTAGTCCGCAAAACGAGGTTCCTC
                     CCAGTGGCTGGTGGAACAAGCAGTGTTTATATTGAAGTGTTGCATTTGACCCAGGGAA
                     CATGCTGGGAGCAGATGTACACTCCAGGAGGGGAAGTGAGAAATGATGATGTTGACCA
                     AAGTTTAATTATCGCTGCCAGGAATATAGTAAGAAGAGCAACGGTATCAGCAGACCCA
                     CTAGCGTCTCTATTGGAGATGTGCCACAGCACACAGATTGGTGGAATAAGGATGGTAG
                     ACATCCTTAGGCAGAATCCAACAGAGGAACAAGCCGTAGATATATGCAAGGCGGCAAT
                     GGGCTTGAGGATTAGCTCATCTTTCAGCTTCGGTGGATTCACTTTTAAAAGAACAAGT
                     GGGTCGTCAGTCAAAAGAGAAGAAGAAGTGCTTACAGGCAACCTTCAAACACTGAAAA
                     TAAGAGTGCATGAGGGGTATGAAGAATTCACAATGGTTGGGAGAAGAGCAACAGCCAT
                     TCTCAGGAAGGCAACCAGGAGATTGATTCAGCTAATAGTCAGTGGGAGAGATGAACAG
                     TCAATTGCTGAAGCAATAATTGTAGCTCTGGTATTTTCACAAGAGGATTGCATGATCA
                     AGGCAGTTCGGGGTGATCTGAACTTTGTCAATAGAGCAAACCAGCGCCTAAACCCCAT
                     GCATCAACTCTTGAGACATTTCCAAAAGGATGCAAAAGTGCTTTTCCAAAATTGGGGA
                     ATTGAACCCATTGACAATGTGATGGGAATGATCGGAATACTACCCGACATGACCCCAA
                     GTACTGAGATGTCATTGAGAGGGATAAGAGTCAGCAAAATGGGAGTAGATGAATACTC
                     CAGCACAGAGAGAGTGGTGGTGAGCATTGACCGTTTTTTAAGGGTTCGGGACCAACGG
                     GGAAATGTACTACTGTCACCTGAAGAAGTCAGCGAGACGCAAGGGACGGAAAAGTTGA
                     CAATAACTTACTCATCATCAATGATGTGGGAGATCAATGGTCCTGAATCAGTGTTGGT
                     CAATACTTACCAGTGGATCATCAGAAACTGGGAGACTGTGAAAATTCAATGGTCACAG
                     GATCCCACAATGTTGTACAATAAGATGGAATTCGAGCCATTTCAGTCTCTGGTCCCTA
                     AGGCAGCTAGAGGTCAATACAGCGGATTCGTGAGGACACTGTTCCAACAAATGCGGGA
                     TGTGCTTGGAACATTTGATACTGTTCAGATAATAAAACTTCTCCCCTTTGCTGCTGCC
                     CCACCAGAACAGAGTAGGATGCAGTTCTCCTCCTTGACTGTGAATGTAAGAGGATCAG
                     GAATGAGGATACTGGTAAGAGGCAACTCTCCAGTGTTCAATTACAACAAGGCCACCAA
                     GAGGCTTACAGTCCTCGGGAAAGATGCAGGTGCATTAACTGAAGACCCAGATGAAGGC
                     ACAGCTGGAGTGGAATCTGCTGTTCTGAGAGGATTCCTCATTTTGGGCAAAGAAGACA
                     AGAGATATGGCCCAGCATTGAGCATCAATGAACTGAGCAATCTTGCAAAAGGGGAGAA
                     GGCTAACGTGCTAATTGGGCAAGGAGACGTAGTGTTGGTAATGAAACGGAAACGGGAC
                     TCTAGCATACTTACTGACAGCCAGACAGCGACCAAAAGGATTCGGATGGCCATCAATT
                     AGTGTCGAATAGTTTAAAAACGACCTTGTTTCTACT"
                     /label="CGAAAGCAGGTCAATTATATTCAATATGGAGAGAATAAAAGAACTGAGAG
                     ATCTAATGTCACAGTCCCGCACTCGCGAGATACTCACCAAAACCACTGTGGATCATAT
                     GGCCATAATCAAAAAATACACATCAGGAAGACAAGAGAAGAATCCCGCACTCAGGATG
                     AAATGGATGATGGCAATGAAATATCCAATTACAGCGGATAAGAGAATAATGGAGATGA
                     TTCCCGAGAGGAATGAACAAGGGCAAACCCTCTGGAGCAAAACAAATGATGCCGGCTC
                     AGACCGAGTGATGGTATCACCTCTGGCTGTGACATGGTGGAATAGGAATGGACCAACA
                     ACAAGTACAGTTCACTACCCAAAGGTATATAAAACCTATTTCGAAAAGGTCGAAAGGT
                     TAAAACATGGGACCTTTGGCCCCGTTCACTTCAGGAATCAAGTTAAGATAAGACGGAG
                     AGTTGACATAAACCCTGGCCATGCAGACCTCAGTGCTAAAGAAGCACAGGATGTAATC
                     ATGGAAGTTGTTTTCCCAAATGAAGTGGGAGCCAGGATATTAACATCGGAGTCACAGC
                     TGACAATAACAAGAGAGAAAAAGGAAGAACTCCAAGATTGTAAAATTGCCCCCTTGAT
                     GGTAGCATACATGCTAGAAAGAGAGTTAGTCCGCAAAACGAGGTTCCTCCCAGTGGCT
                     GGTGGAACAAGCAGTGTTTATATTGAAGTGTTGCATTTGACCCAGGGAACATGCTGGG
                     AGCAGATGTACACTCCAGGAGGGGAAGTGAGAAATGATGATGTTGACCAAAGTTTAAT
                     TATCGCTGCCAGGAATATAGTAAGAAGAGCAACGGTATCAGCAGACCCACTAGCGTCT
                     CTATTGGAGATGTGCCACAGCACACAGATTGGTGGAATAAGGATGGTAGACATCCTTA
                     GGCAGAATCCAACAGAGGAACAAGCCGTAGATATATGCAAGGCGGCAATGGGCTTGAG
                     GATTAGCTCATCTTTCAGCTTCGGTGGATTCACTTTTAAAAGAACAAGTGGGTCGTCA
                     GTCAAAAGAGAAGAAGAAGTGCTTACAGGCAACCTTCAAACACTGAAAATAAGAGTGC
                     ATGAGGGGTATGAAGAATTCACAATGGTTGGGAGAAGAGCAACAGCCATTCTCAGGAA
                     GGCAACCAGGAGATTGATTCAGCTAATAGTCAGTGGGAGAGATGAACAGTCAATTGCT
                     GAAGCAATAATTGTAGCTCTGGTATTTTCACAAGAGGATTGCATGATCAAGGCAGTTC
                     GGGGTGATCTGAACTTTGTCAATAGAGCAAACCAGCGCCTAAACCCCATGCATCAACT
                     CTTGAGACATTTCCAAAAGGATGCAAAAGTGCTTTTCCAAAATTGGGGAATTGAACCC
                     ATTGACAATGTGATGGGAATGATCGGAATACTACCCGACATGACCCCAAGTACTGAGA
                     TGTCATTGAGAGGGATAAGAGTCAGCAAAATGGGAGTAGATGAATACTCCAGCACAGA
                     GAGAGTGGTGGTGAGCATTGACCGTTTTTTAAGGGTTCGGGACCAACGGGGAAATGTA
                     CTACTGTCACCTGAAGAAGTCAGCGAGACGCAAGGGACGGAAAAGTTGACAATAACTT
                     ACTCATCATCAATGATGTGGGAGATCAATGGTCCTGAATCAGTGTTGGTCAATACTTA
                     CCAGTGGATCATCAGAAACTGGGAGACTGTGAAAATTCAATGGTCACAGGATCCCACA
                     ATGTTGTACAATAAGATGGAATTCGAGCCATTTCAGTCTCTGGTCCCTAAGGCAGCTA
                     GAGGTCAATACAGCGGATTCGTGAGGACACTGTTCCAACAAATGCGGGATGTGCTTGG
                     AACATTTGATACTGTTCAGATAATAAAACTTCTCCCCTTTGCTGCTGCCCCACCAGAA
                     CAGAGTAGGATGCAGTTCTCCTCCTTGACTGTGAATGTAAGAGGATCAGGAATGAGGA
                     TACTGGTAAGAGGCAACTCTCCAGTGTTCAATTACAACAAGGCCACCAAGAGGCTTAC
                     AGTCCTCGGGAAAGATGCAGGTGCATTAACTGAAGACCCAGATGAAGGCACAGCTGGA
                     GTGGAATCTGCTGTTCTGAGAGGATTCCTCATTTTGGGCAAAGAAGACAAGAGATATG
                     GCCCAGCATTGAGCATCAATGAACTGAGCAATCTTGCAAAAGGGGAGAAGGCTAACGT
                     GCTAATTGGGCAAGGAGACGTAGTGTTGGTAATGAAACGGAAACGGGACTCTAGCATA
                     CTTACTGACAGCCAGACAGCGACCAAAAGGATTCGGATGGCCATCAATTAGTGTCGAA
                     TAGTTTAAAAACGACCTTGTTTCTACT"
                     /note="Geneious type: Editing History Replacement"
     misc_feature    complement(13..18)
                     /Recognition_pattern="CGTCTC(1/5)"
                     /label="BsmBI"
                     /note="Geneious type: restriction site"
     misc_feature    23..28
                     /Recognition_pattern="CGTCTC(1/5)"
                     /label="BsmBI"
                     /note="Geneious type: restriction site"
     misc_feature    30..241
                     /vntifkey=21
                     /note="human pol1 promoter"
                     /ApEinfo_fwdcolor="pink"
                     /ApEinfo_revcolor="pink"
                     /ApEinfo_graphicformat="arrow_data {{0 1 2 0 0 -1} {} 0}"
                     /label="pIh"
     misc_signal     267..498
                     /vntifkey=87
                     /note="polyadenylation site"
                     /ApEinfo_fwdcolor="pink"
                     /ApEinfo_revcolor="pink"
                     /ApEinfo_graphicformat="arrow_data {{0 1 2 0 0 -1} {} 0}"
                     /label="aBGH"
     misc_marker     721..1281
                     /vntifkey=22
                     /note="colEI-origin of replication"
                     /ApEinfo_fwdcolor="pink"
                     /ApEinfo_revcolor="pink"
                     /ApEinfo_graphicformat="arrow_data {{0 1 2 0 0 -1} {} 0}"
                     /label="ori"
     exon            1531..2391
                     /vntifkey=61
                     /note="beta-lactamase (ampR)"
                     /ApEinfo_fwdcolor="pink"
                     /ApEinfo_revcolor="pink"
                     /ApEinfo_graphicformat="arrow_data {{0 1 2 0 0 -1} {} 0}"
                     /label="bla"
     primer_bind     complement(2392..2496)
                     /Sequence="CGCGGAACCCCTATTTGTTTATTTTTCTAAATACATTCAAATATGTA
                     TCCGCTCATGAGACAATAACCCTGATAAATGCTTCAATAATATTGAAAAAGGAAGAGT
                     "
                     /created_by="User"
                     /label="bla promoter"
     primer_bind     2439..2464
                     /Sequence="TCATGAGCGGATACATATTTGAATGT"
                     /Hairpin_Tm="42.6"
                     /Tm="59.1"
                     /Self_Dimer_Tm="None"
                     /%GC="34.6"
                     /modified_by="User"
                     /label="seq_pHW_4796F"
     misc_feature    complement(2500..2522)
                     /Sequence="CAGGTGGCACTTTTCGGGGAAAT"
                     /Hairpin_Tm="31.3"
                     /Tm="63.8"
                     /Self_Dimer_Tm="None"
                     /%GC="52.2"
                     /modified_by="User"
                     /label="4,879 R"
                     /note="Geneious type: primer_bind_reverse"
     primer_bind     complement(2500..2530)
                     /Sequence="GCAGTGGGCAGGTGGCACTTTTCGGGGAAAT"
                     /Hairpin_Tm="49.6"
                     /Tm="73.9"
                     /Self_Dimer_Tm="4.0"
                     /%GC="58.1"
                     /modified_by="User"
                     /label="pHW_remCMV_4879R-5239"
     primer_bind     2515..2545
                     /Sequence="GCCACCTGCCCACTGCTTACTGGCTTATCGA"
                     /Hairpin_Tm="40.7"
                     /Tm="72.8"
                     /Self_Dimer_Tm="7.8"
                     /%GC="58.1"
                     /modified_by="User"
                     /label="pHW_remCMV_5239F-4879"
     misc_feature    2522^2523
                     /Original_Bases="ACGTCGATATGCCAAGTACGCCCCCTATTGACGTCAATGAC
                     GGTAAATGGCCCGCCTGGCATTATGCCCAGTACATGACCTTATGGGACTTTCCTACTT
                     GGCAGTACATCTACGTATTAGTCATCGCTATTACCATGGTGATGCGGTTTTGGCAGTA
                     CATCAATGGGCGTGGATAGCGGTTTGACTCACGGGGATTTCCAAGTCTCCACCCCATT
                     GACGTCAATGGGAGTTTGTTTTGGCACCAAAATCAACGGGACTTTCCAAAATGTCGTA
                     ACAACTCCGCCCCATTGACGCAAATGGGCGGTAGGCGTGTACGGTGGGAGGTCTATAT
                     AAGCAGAGCTCTCTGGCTAACTAGAGAA"
                     /label="ACGTCGATATGCCAAGTACGCCCCCTATTGACGTCAATGACGGTAAATGG
                     CCCGCCTGGCATTATGCCCAGTACATGACCTTATGGGACTTTCCTACTTGGCAGTACA
                     TCTACGTATTAGTCATCGCTATTACCATGGTGATGCGGTTTTGGCAGTACATCAATGG
                     GCGTGGATAGCGGTTTGACTCACGGGGATTTCCAAGTCTCCACCCCATTGACGTCAAT
                     GGGAGTTTGTTTTGGCACCAAAATCAACGGGACTTTCCAAAATGTCGTAACAACTCCG
                     CCCCATTGACGCAAATGGGCGGTAGGCGTGTACGGTGGGAGGTCTATATAAGCAGAGC
                     TCTCTGGCTAACTAGAGAA"
                     /note="Geneious type: Editing History Deletion"
     primer_bind     2523..2545
                     /Sequence="CCCACTGCTTACTGGCTTATCGA"
                     /Hairpin_Tm="None"
                     /Tm="62.3"
                     /Self_Dimer_Tm="None"
                     /%GC="52.2"
                     /modified_by="User"
                     /label="5,239 F"
ORIGIN      
        1 ctagcagtta aggagacggt accgtctcca ataacccggc ggcccaaaat gccgactcgg
       61 agcgaaagat atacctcccc cggggccggg aggtcgcgtc accgaccacg ccgccggccc
      121 aggcgacgcg cgacacggac acctgtcccc aaaaacgcca ccatcgcagc cacacacgga
      181 gcgcccgggg ccctctggtc aaccccagga cacacgcggg agcagcgccg ggccggggac
      241 gccctcccgg cggtcaccta aatgctagag ctcgctgatc agcctcgact gtgccttcta
      301 gttgccagcc atctgttgtt tgcccctccc ccgtgccttc cttgaccctg gaaggtgcca
      361 ctcccactgt cctttcctaa taaaatgagg aaattgcatc gcattgtctg agtaggtgtc
      421 attctattct ggggggtggg gtggggcagg acagcaaggg ggaggattgg gaagacaata
      481 gcaggcatgc tggggatgcg gtgggctcta tggcttctga ggcggaaaga accagctgca
      541 ttaatgaatc ggccaacgcg cggggagagg cggtttgcgt attgggcgct cttccgcttc
      601 ctcgctcact gactcgctgc gctcggtcgt tcggctgcgg cgagcggtat cagctcactc
      661 aaaggcggta atacggttat ccacagaatc aggggataac gcaggaaaga acatgtgagc
      721 aaaaggccag caaaaggcca ggaaccgtaa aaaggccgcg ttgctggcgt ttttccatag
      781 gctccgcccc cctgacgagc atcacaaaaa tcgacgctca agtcagaggt ggcgaaaccc
      841 gacaggacta taaagatacc aggcgtttcc ccctggaagc tccctcgtgc gctctcctgt
      901 tccgaccctg ccgcttaccg gatacctgtc cgcctttctc ccttcgggaa gcgtggcgct
      961 ttctcaatgc tcacgctgta ggtatctcag ttcggtgtag gtcgttcgct ccaagctggg
     1021 ctgtgtgcac gaaccccccg ttcagcccga ccgctgcgcc ttatccggta actatcgtct
     1081 tgagtccaac ccggtaagac acgacttatc gccactggca gcagccactg gtaacaggat
     1141 tagcagagcg aggtatgtag gcggtgctac agagttcttg aagtggtggc ctaactacgg
     1201 ctacactaga aggacagtat ttggtatctg cgctctgctg aagccagtta ccttcggaaa
     1261 aagagttggt agctcttgat ccggcaaaca aaccaccgct ggtagcggtg gtttttttgt
     1321 ttgcaagcag cagattacgc gcagaaaaaa aggatctcaa gaagatcctt tgatcttttc
     1381 tacggggtct gacgctcagt ggaacgaaaa ctcacgttaa gggattttgg tcatgagatt
     1441 atcaaaaagg atcttcacct agatcctttt aaattaaaaa tgaagtttta aatcaatcta
     1501 aagtatatat gagtaaactt ggtctgacag ttaccaatgc ttaatcagtg aggcacctat
     1561 ctcagcgatc tgtctatttc gttcatccat agttgcctga ctccccgtcg tgtagataac
     1621 tacgatacgg gagggcttac catctggccc cagtgctgca atgataccgc gagacccacg
     1681 ctcaccggct ccagatttat cagcaataaa ccagccagcc ggaagggccg agcgcagaag
     1741 tggtcctgca actttatccg cctccatcca gtctattaat tgttgccggg aagctagagt
     1801 aagtagttcg ccagttaata gtttgcgcaa cgttgttgcc attgctacag gcatcgtggt
     1861 gtcacgctcg tcgtttggta tggcttcatt cagctccggt tcccaacgat caaggcgagt
     1921 tacatgatcc cccatgttgt gcaaaaaagc ggttagctcc ttcggtcctc cgatcgttgt
     1981 cagaagtaag ttggccgcag tgttatcact catggttatg gcagcactgc ataattctct
     2041 tactgtcatg ccatccgtaa gatgcttttc tgtgactggt gagtactcaa ccaagtcatt
     2101 ctgagaatag tgtatgcggc gaccgagttg ctcttgcccg gcgtcaatac gggataatac
     2161 cgcgccacat agcagaactt taaaagtgct catcattgga aaacgttctt cggggcgaaa
     2221 actctcaagg atcttaccgc tgttgagatc cagttcgatg taacccactc gtgcacccaa
     2281 ctgatcttca gcatctttta ctttcaccag cgtttctggg tgagcaaaaa caggaaggca
     2341 aaatgccgca aaaaagggaa taagggcgac acggaaatgt tgaatactca tactcttcct
     2401 ttttcaatat tattgaagca tttatcaggg ttattgtctc atgagcggat acatatttga
     2461 atgtatttag aaaaataaac aaataggggt tccgcgcaca tttccccgaa aagtgccacc
     2521 tgcccactgc ttactggctt atcgaaatta atacgactca ctatagggag acccaagctg
     2581 ttaacg
//
