# Supplementary material for: Comprehensive mapping of adaptation of the avian influenza polymerase protein PB2 to humans
Source: eLife. 2019 Apr 30;8:e45079. doi: 10.7554/eLife.45079 (PMC6491042; doi:10.7554/eLife.45079)
Supplement: Supplementary file 1. [file elife-45079-supp1.zip › FileS1_Plasmids/1565_HDM-S009-PA.gb]

LOCUS       1565_HDM_S009_PA        6702 bp ds-DNA     circular     09-SEP-2016
DEFINITION  HDM vector expressing PB1 from A/green-winged teal/Ohio/175/1986
            (H2N1).
ACCESSION   urn.local...2g-6jnp0xu
KEYWORDS    .
SOURCE      
  ORGANISM   .
REFERENCE   1  (bases 1 to 6112)
  AUTHORS   GRAY and JT
  TITLE     Direct Submission
  JOURNAL   Submitted (1-May-2003) John T. Gray Telephone: (617) 432-1249
            E-mail: gray@hihg.med.harvard.edu Harvard Gene Therapy Initiative
            Vector Core Lab, Room 412 Harvard Institutes for Medicine 77 Avenue
            Louis Pasteur Boston, MA 02115 USA
COMMENT     HDM plasmid expressing PA from A/green-winged teal/Ohio/175/1986
            (H2N1). Insert obtained by PCR from plasmid 1514, and infusion
            cloned into vector obtained by NotI/BamHI digest of plasmid 44.
            Insert confirmed by sequencing (9/9/2016, Shirleen Soh).
COMMENT     
COMMENT     ApEinfo:methylated:1
FEATURES             Location/Qualifiers
     misc_feature    9..679
                     /note="Geneious type: promoter prokaryotic"
                     /label=CMV
                     /ApEinfo_fwdcolor=pink
                     /ApEinfo_revcolor=pink
                     /ApEinfo_graphicformat=arrow_data {{0 1 2 0 0 -1} {} 0}
                     width 5 offset 0
     misc_feature    96..679
                     /note="Geneious type: promoter prokaryotic"
                     /label=CMV(1)
                     /ApEinfo_label=CMV
                     /ApEinfo_fwdcolor=pink
                     /ApEinfo_revcolor=pink
                     /ApEinfo_graphicformat=arrow_data {{0 1 2 0 0 -1} {} 0}
                     width 5 offset 0
     primer_bind     151..178
                     /label="HGTI-1832_Max=638"
                     /label=primer_bind
                     /ApEinfo_fwdcolor=pink
                     /ApEinfo_revcolor=pink
                     /ApEinfo_graphicformat=arrow_data {{0 1 2 0 0 -1} {} 0}
                     width 5 offset 0
     primer_bind     complement(236..260)
                     /label="HGTI-1863_Max=672"
                     /label=primer_bind(1)
                     /ApEinfo_label=primer_bind
                     /ApEinfo_fwdcolor=pink
                     /ApEinfo_revcolor=pink
                     /ApEinfo_graphicformat=arrow_data {{0 1 2 0 0 -1} {} 0}
                     width 5 offset 0
     misc_feature    457..462
                     /Recognition_pattern="C^CATGG"
                     /note="Geneious type: restriction site"
                     /label=NcoI
                     /ApEinfo_fwdcolor=pink
                     /ApEinfo_revcolor=pink
                     /ApEinfo_graphicformat=arrow_data {{0 1 2 0 0 -1} {} 0}
                     width 5 offset 0
     primer_bind     complement(536..560)
                     /label="HGTI-1864_Max=485"
                     /label=primer_bind(2)
                     /ApEinfo_label=primer_bind
                     /ApEinfo_fwdcolor=pink
                     /ApEinfo_revcolor=pink
                     /ApEinfo_graphicformat=arrow_data {{0 1 2 0 0 -1} {} 0}
                     width 5 offset 0
     primer_bind     561..593
                     /label="HGTI-2021_Max=707"
                     /label=primer_bind(3)
                     /ApEinfo_label=primer_bind
                     /ApEinfo_fwdcolor=pink
                     /ApEinfo_revcolor=pink
                     /ApEinfo_graphicformat=arrow_data {{0 1 2 0 0 -1} {} 0}
                     width 5 offset 0
     primer_bind     612..652
                     /label="HGTI-1220_Max=162"
                     /label=primer_bind(4)
                     /ApEinfo_label=primer_bind
                     /ApEinfo_fwdcolor=pink
                     /ApEinfo_revcolor=pink
                     /ApEinfo_graphicformat=arrow_data {{0 1 2 0 0 -1} {} 0}
                     width 5 offset 0
     primer_bind     617..638
                     /label="HGTI-1204_Max=311"
                     /label=primer_bind(5)
                     /ApEinfo_label=primer_bind
                     /ApEinfo_fwdcolor=pink
                     /ApEinfo_revcolor=pink
                     /ApEinfo_graphicformat=arrow_data {{0 1 2 0 0 -1} {} 0}
                     width 5 offset 0
     misc_feature    628..679
                     /label=CMV_TATA
                     /ApEinfo_fwdcolor=pink
                     /ApEinfo_revcolor=pink
                     /ApEinfo_graphicformat=arrow_data {{0 1 2 0 0 -1} {} 0}
                     width 5 offset 0
     primer_bind     complement(662..703)
                     /label="HGTI-1192_Max="
                     /label=primer_bind(6)
                     /ApEinfo_label=primer_bind
                     /ApEinfo_fwdcolor=pink
                     /ApEinfo_revcolor=pink
                     /ApEinfo_graphicformat=arrow_data {{0 1 2 0 0 -1} {} 0}
                     width 5 offset 0
     misc_feature    680..750
                     /label=CMV_5xxUTR
                     /ApEinfo_fwdcolor=pink
                     /ApEinfo_revcolor=pink
                     /ApEinfo_graphicformat=arrow_data {{0 1 2 0 0 -1} {} 0}
                     width 5 offset 0
     primer_bind     692..715
                     /label="HGTI-761_Max="
                     /label=primer_bind(7)
                     /ApEinfo_label=primer_bind
                     /ApEinfo_fwdcolor=pink
                     /ApEinfo_revcolor=pink
                     /ApEinfo_graphicformat=arrow_data {{0 1 2 0 0 -1} {} 0}
                     width 5 offset 0
     primer_bind     751..775
                     /label="HGTI-1834_Max=595"
                     /label=primer_bind(8)
                     /ApEinfo_label=primer_bind
                     /ApEinfo_fwdcolor=pink
                     /ApEinfo_revcolor=pink
                     /ApEinfo_graphicformat=arrow_data {{0 1 2 0 0 -1} {} 0}
                     width 5 offset 0
     misc_feature    779..1254
                     /label=B-globin_intron
                     /ApEinfo_fwdcolor=pink
                     /ApEinfo_revcolor=pink
                     /ApEinfo_graphicformat=arrow_data {{0 1 2 0 0 -1} {} 0}
                     width 5 offset 0
     primer_bind     complement(833..860)
                     /label="HGTI-1865_Max=636"
                     /label=primer_bind(9)
                     /ApEinfo_label=primer_bind
                     /ApEinfo_fwdcolor=pink
                     /ApEinfo_revcolor=pink
                     /ApEinfo_graphicformat=arrow_data {{0 1 2 0 0 -1} {} 0}
                     width 5 offset 0
     primer_bind     complement(952..981)
                     /label="HGTI-2022_Max=610"
                     /label=primer_bind(10)
                     /ApEinfo_label=primer_bind
                     /ApEinfo_fwdcolor=pink
                     /ApEinfo_revcolor=pink
                     /ApEinfo_graphicformat=arrow_data {{0 1 2 0 0 -1} {} 0}
                     width 5 offset 0
     primer_bind     1051..1082
                     /label="HGTI-1835_Max=639"
                     /label=primer_bind(11)
                     /ApEinfo_label=primer_bind
                     /ApEinfo_fwdcolor=pink
                     /ApEinfo_revcolor=pink
                     /ApEinfo_graphicformat=arrow_data {{0 1 2 0 0 -1} {} 0}
                     width 5 offset 0
     primer_bind     complement(1135..1160)
                     /label="HGTI-1866_Max=639"
                     /label=primer_bind(12)
                     /ApEinfo_label=primer_bind
                     /ApEinfo_fwdcolor=pink
                     /ApEinfo_revcolor=pink
                     /ApEinfo_graphicformat=arrow_data {{0 1 2 0 0 -1} {} 0}
                     width 5 offset 0
     primer_bind     1209..1243
                     /label="HGTI-1732_Max=783"
                     /label=primer_bind(13)
                     /ApEinfo_label=primer_bind
                     /ApEinfo_fwdcolor=pink
                     /ApEinfo_revcolor=pink
                     /ApEinfo_graphicformat=arrow_data {{0 1 2 0 0 -1} {} 0}
                     width 5 offset 0
     primer_bind     1224..1244
                     /label="HGTI-1278_Max=0"
                     /label=primer_bind(14)
                     /ApEinfo_label=primer_bind
                     /ApEinfo_fwdcolor=pink
                     /ApEinfo_revcolor=pink
                     /ApEinfo_graphicformat=arrow_data {{0 1 2 0 0 -1} {} 0}
                     width 5 offset 0
     primer_bind     1226..1253
                     /label="HGTI-2144_Max=0"
                     /label=primer_bind(15)
                     /ApEinfo_label=primer_bind
                     /ApEinfo_fwdcolor=pink
                     /ApEinfo_revcolor=pink
                     /ApEinfo_graphicformat=arrow_data {{0 1 2 0 0 -1} {} 0}
                     width 5 offset 0
     primer_bind     1239..1261
                     /Sequence="TATCTTCCTCCCACAGCTCCTGG"
                     /Hairpin_Tm="35.5"
                     /Tm="63.1"
                     /Self_Dimer_Tm="0.4"
                     /%GC="56.5"
                     /created_by="primer3"
                     /label=seq_HDM_F
                     /ApEinfo_fwdcolor=pink
                     /ApEinfo_revcolor=pink
                     /ApEinfo_graphicformat=arrow_data {{0 1 2 0 0 -1} {} 0}
                     width 5 offset 0
     primer_bind     1293..1328
                     /Sequence="CTTTGGCAAAGAATTCATGGAAGACTTTGTGCGACA"
                     /Hairpin_Tm="42.7"
                     /Tm="69.3"
                     /Self_Dimer_Tm="31.3"
                     /%GC="41.7"
                     /created_by="primer3"
                     /label=S009PA_F_HDM
                     /ApEinfo_fwdcolor=pink
                     /ApEinfo_revcolor=pink
                     /ApEinfo_graphicformat=arrow_data {{0 1 2 0 0 -1} {} 0}
                     width 5 offset 0
     primer_bind     1293..1308
                     /Sequence="CTTTGGCAAAGAATTCATGGAGAGAATAAAAGAACTGAGA"
                     /created_by="User"
                     /label=S009PB2_F_HDM
                     /ApEinfo_fwdcolor=pink
                     /ApEinfo_revcolor=pink
                     /ApEinfo_graphicformat=arrow_data {{0 1 2 0 0 -1} {} 0}
                     width 5 offset 0
     misc_feature    1303..1308
                     /Recognition_pattern="G^AATTC"
                     /note="Geneious type: restriction site"
                     /label=EcoRI
                     /ApEinfo_fwdcolor=pink
                     /ApEinfo_revcolor=pink
                     /ApEinfo_graphicformat=arrow_data {{0 1 2 0 0 -1} {} 0}
                     width 5 offset 0
     misc_feature    1309..3459
                     /label=PA S009
                     /ApEinfo_fwdcolor=#ff6666
                     /ApEinfo_revcolor=green
                     /ApEinfo_graphicformat=arrow_data {{0 1 2 0 0 -1} {} 0}
                     width 5 offset 0
     primer_bind     2028..2050
                     /Sequence="CTGCATTGAGGGCAAGCTTTCTC"
                     /Hairpin_Tm="41.4"
                     /Tm="62.5"
                     /Self_Dimer_Tm="12.0"
                     /%GC="52.2"
                     /modified_by="User"
                     /label=seq_S009PA_int719F
                     /ApEinfo_fwdcolor=pink
                     /ApEinfo_revcolor=pink
                     /ApEinfo_graphicformat=arrow_data {{0 1 2 0 0 -1} {} 0}
                     width 5 offset 0
     primer_bind     2791..2815
                     /Sequence="AGACGGAAAACAAACCTGTATGGGT"
                     /Hairpin_Tm="42.1"
                     /Tm="62.7"
                     /Self_Dimer_Tm="None"
                     /%GC="44.0"
                     /modified_by="User"
                     /label=seq_S009PA_int1482F
                     /ApEinfo_fwdcolor=pink
                     /ApEinfo_revcolor=pink
                     /ApEinfo_graphicformat=arrow_data {{0 1 2 0 0 -1} {} 0}
                     width 5 offset 0
     primer_bind     complement(3439..3475)
                     /Sequence="CGATAAGCTTGGATCCCTATTTCAGTGCATGTGTGAG"
                     /created_by="User"
                     /label=S009PA_R_HDM
                     /ApEinfo_fwdcolor=pink
                     /ApEinfo_revcolor=pink
                     /ApEinfo_graphicformat=arrow_data {{0 1 2 0 0 -1} {} 0}
                     width 5 offset 0
     misc_feature    3460..3465
                     /Recognition_pattern="G^GATCC"
                     /note="Geneious type: restriction site"
                     /label=BamHI
                     /ApEinfo_fwdcolor=pink
                     /ApEinfo_revcolor=pink
                     /ApEinfo_graphicformat=arrow_data {{0 1 2 0 0 -1} {} 0}
                     width 5 offset 0
     primer_bind     complement(3460..3475)
                     /Sequence="CGATAAGCTTGGATCCCTAATTGATGGCCATCCGA"
                     /Hairpin_Tm="37.0"
                     /Tm="70.4"
                     /Self_Dimer_Tm="21.8"
                     /%GC="48.6"
                     /modified_by="User"
                     /label=S009PB2_R_HDM
                     /ApEinfo_fwdcolor=pink
                     /ApEinfo_revcolor=pink
                     /ApEinfo_graphicformat=arrow_data {{0 1 2 0 0 -1} {} 0}
                     width 5 offset 0
     misc_feature    3504..4263
                     /label=beta_globin_pA
                     /ApEinfo_fwdcolor=pink
                     /ApEinfo_revcolor=pink
                     /ApEinfo_graphicformat=arrow_data {{0 1 2 0 0 -1} {} 0}
                     width 5 offset 0
     primer_bind     complement(3550..3567)
                     /label="HGTI-1279_Max="
                     /label=primer_bind(16)
                     /ApEinfo_label=primer_bind
                     /ApEinfo_fwdcolor=pink
                     /ApEinfo_revcolor=pink
                     /ApEinfo_graphicformat=arrow_data {{0 1 2 0 0 -1} {} 0}
                     width 5 offset 0
     primer_bind     3673..3701
                     /label="HGTI-1843_Max=379"
                     /label=primer_bind(17)
                     /ApEinfo_label=primer_bind
                     /ApEinfo_fwdcolor=pink
                     /ApEinfo_revcolor=pink
                     /ApEinfo_graphicformat=arrow_data {{0 1 2 0 0 -1} {} 0}
                     width 5 offset 0
     polyA_site      3691..3715
                     /label=polyA_site
                     /ApEinfo_fwdcolor=pink
                     /ApEinfo_revcolor=pink
                     /ApEinfo_graphicformat=arrow_data {{0 1 2 0 0 -1} {} 0}
                     width 5 offset 0
     primer_bind     complement(3758..3782)
                     /label="HGTI-1874_Max=692"
                     /label=primer_bind(18)
                     /ApEinfo_label=primer_bind
                     /ApEinfo_fwdcolor=pink
                     /ApEinfo_revcolor=pink
                     /ApEinfo_graphicformat=arrow_data {{0 1 2 0 0 -1} {} 0}
                     width 5 offset 0
     primer_bind     3974..4007
                     /label="HGTI-1844_Max=643"
                     /label=primer_bind(19)
                     /ApEinfo_label=primer_bind
                     /ApEinfo_fwdcolor=pink
                     /ApEinfo_revcolor=pink
                     /ApEinfo_graphicformat=arrow_data {{0 1 2 0 0 -1} {} 0}
                     width 5 offset 0
     primer_bind     complement(4053..4083)
                     /label="HGTI-1875_Max=610"
                     /label=primer_bind(20)
                     /ApEinfo_label=primer_bind
                     /ApEinfo_fwdcolor=pink
                     /ApEinfo_revcolor=pink
                     /ApEinfo_graphicformat=arrow_data {{0 1 2 0 0 -1} {} 0}
                     width 5 offset 0
     misc_feature    4239..4263
                     /label=End_of_globin
                     /ApEinfo_fwdcolor=pink
                     /ApEinfo_revcolor=pink
                     /ApEinfo_graphicformat=arrow_data {{0 1 2 0 0 -1} {} 0}
                     width 5 offset 0
     misc_feature    4277..4314
                     /label=Correction-143
                     /ApEinfo_fwdcolor=pink
                     /ApEinfo_revcolor=pink
                     /ApEinfo_graphicformat=arrow_data {{0 1 2 0 0 -1} {} 0}
                     width 5 offset 0
     primer_bind     complement(4316..4346)
                     /label="HGTI-1856_Max=711"
                     /label=primer_bind(21)
                     /ApEinfo_label=primer_bind
                     /ApEinfo_fwdcolor=pink
                     /ApEinfo_revcolor=pink
                     /ApEinfo_graphicformat=arrow_data {{0 1 2 0 0 -1} {} 0}
                     width 5 offset 0
     CDS             4503..5360
                     /label=bla
                     /ApEinfo_fwdcolor=pink
                     /ApEinfo_revcolor=pink
                     /ApEinfo_graphicformat=arrow_data {{0 1 2 0 0 -1} {} 0}
                     width 5 offset 0
     primer_bind     4537..4557
                     /label="HGTI-1886_Max=647"
                     /label=primer_bind(22)
                     /ApEinfo_label=primer_bind
                     /ApEinfo_fwdcolor=pink
                     /ApEinfo_revcolor=pink
                     /ApEinfo_graphicformat=arrow_data {{0 1 2 0 0 -1} {} 0}
                     width 5 offset 0
     primer_bind     complement(4623..4646)
                     /label="HGTI-1855_Max=661"
                     /label=primer_bind(23)
                     /ApEinfo_label=primer_bind
                     /ApEinfo_fwdcolor=pink
                     /ApEinfo_revcolor=pink
                     /ApEinfo_graphicformat=arrow_data {{0 1 2 0 0 -1} {} 0}
                     width 5 offset 0
     primer_bind     4837..4864
                     /label="HGTI-1885_Max=654"
                     /label=primer_bind(24)
                     /ApEinfo_label=primer_bind
                     /ApEinfo_fwdcolor=pink
                     /ApEinfo_revcolor=pink
                     /ApEinfo_graphicformat=arrow_data {{0 1 2 0 0 -1} {} 0}
                     width 5 offset 0
     primer_bind     complement(4926..4946)
                     /label="HGTI-1854_Max=650"
                     /label=primer_bind(25)
                     /ApEinfo_label=primer_bind
                     /ApEinfo_fwdcolor=pink
                     /ApEinfo_revcolor=pink
                     /ApEinfo_graphicformat=arrow_data {{0 1 2 0 0 -1} {} 0}
                     width 5 offset 0
     primer_bind     5137..5161
                     /label="HGTI-1884_Max=593"
                     /label=primer_bind(26)
                     /ApEinfo_label=primer_bind
                     /ApEinfo_fwdcolor=pink
                     /ApEinfo_revcolor=pink
                     /ApEinfo_graphicformat=arrow_data {{0 1 2 0 0 -1} {} 0}
                     width 5 offset 0
     primer_bind     complement(5225..5246)
                     /label="HGTI-1853_Max=0"
                     /label=primer_bind(27)
                     /ApEinfo_label=primer_bind
                     /ApEinfo_fwdcolor=pink
                     /ApEinfo_revcolor=pink
                     /ApEinfo_graphicformat=arrow_data {{0 1 2 0 0 -1} {} 0}
                     width 5 offset 0
     primer_bind     5437..5465
                     /label="HGTI-1883_Max=564"
                     /label=primer_bind(28)
                     /ApEinfo_label=primer_bind
                     /ApEinfo_fwdcolor=pink
                     /ApEinfo_revcolor=pink
                     /ApEinfo_graphicformat=arrow_data {{0 1 2 0 0 -1} {} 0}
                     width 5 offset 0
     primer_bind     complement(5517..5546)
                     /label="HGTI-1852_Max=372"
                     /label=primer_bind(29)
                     /ApEinfo_label=primer_bind
                     /ApEinfo_fwdcolor=pink
                     /ApEinfo_revcolor=pink
                     /ApEinfo_graphicformat=arrow_data {{0 1 2 0 0 -1} {} 0}
                     width 5 offset 0
     misc_feature    5659..5702
                     /label=High_copy
                     /ApEinfo_fwdcolor=pink
                     /ApEinfo_revcolor=pink
                     /ApEinfo_graphicformat=arrow_data {{0 1 2 0 0 -1} {} 0}
                     width 5 offset 0
     primer_bind     5737..5764
                     /label="HGTI-1882_Max=565"
                     /label=primer_bind(30)
                     /ApEinfo_label=primer_bind
                     /ApEinfo_fwdcolor=pink
                     /ApEinfo_revcolor=pink
                     /ApEinfo_graphicformat=arrow_data {{0 1 2 0 0 -1} {} 0}
                     width 5 offset 0
     primer_bind     complement(5828..5846)
                     /label="HGTI-1851_Max=601"
                     /label=primer_bind(31)
                     /ApEinfo_label=primer_bind
                     /ApEinfo_fwdcolor=pink
                     /ApEinfo_revcolor=pink
                     /ApEinfo_graphicformat=arrow_data {{0 1 2 0 0 -1} {} 0}
                     width 5 offset 0
     primer_bind     6037..6062
                     /label="HGTI-1881_Max=511"
                     /label=primer_bind(32)
                     /ApEinfo_label=primer_bind
                     /ApEinfo_fwdcolor=pink
                     /ApEinfo_revcolor=pink
                     /ApEinfo_graphicformat=arrow_data {{0 1 2 0 0 -1} {} 0}
                     width 5 offset 0
     misc_feature    6123..6148
                     /label=Correction-133
                     /ApEinfo_fwdcolor=pink
                     /ApEinfo_revcolor=pink
                     /ApEinfo_graphicformat=arrow_data {{0 1 2 0 0 -1} {} 0}
                     width 5 offset 0
     misc_feature    6390..6417
                     /label=Correction-134
                     /ApEinfo_fwdcolor=pink
                     /ApEinfo_revcolor=pink
                     /ApEinfo_graphicformat=arrow_data {{0 1 2 0 0 -1} {} 0}
                     width 5 offset 0
     primer_bind     6543..6568
                     /label="HGTI-1828_Max=662"
                     /label=primer_bind(33)
                     /ApEinfo_label=primer_bind
                     /ApEinfo_fwdcolor=pink
                     /ApEinfo_revcolor=pink
                     /ApEinfo_graphicformat=arrow_data {{0 1 2 0 0 -1} {} 0}
                     width 5 offset 0
     misc_feature    6590..6702
                     /label=SV40_ori
                     /ApEinfo_fwdcolor=pink
                     /ApEinfo_revcolor=pink
                     /ApEinfo_graphicformat=arrow_data {{0 1 2 0 0 -1} {} 0}
                     width 5 offset 0
     primer_bind     complement(6615..6641)
                     /label="HGTI-8_Max=618"
                     /label=primer_bind(34)
                     /ApEinfo_label=primer_bind
                     /ApEinfo_fwdcolor=pink
                     /ApEinfo_revcolor=pink
                     /ApEinfo_graphicformat=arrow_data {{0 1 2 0 0 -1} {} 0}
                     width 5 offset 0
ORIGIN
        1 agcttggccc attgcatacg ttgtatccat atcataatat gtacatttat attggctcat
       61 gtccaacatt accgccatgt tgacattgat tattgactag ttattaatag taatcaatta
      121 cggggtcatt agttcatagc ccatatatgg agttccgcgt tacataactt acggtaaatg
      181 gcccgcctgg ctgaccgccc aacgaccccc gcccattgac gtcaataatg acgtatgttc
      241 ccatagtaac gccaataggg actttccatt gacgtcaatg ggtggagtat ttacggtaaa
      301 ctgcccactt ggcagtacat caagtgtatc atatgccaag tacgccccct attgacgtca
      361 atgacggtaa atggcccgcc tggcattatg cccagtacat gaccttatgg gactttccta
      421 cttggcagta catctacgta ttagtcatcg ctattaccat ggtgatgcgg ttttggcagt
      481 acatcaatgg gcgtggatag cggtttgact cacggggatt tccaagtctc caccccattg
      541 acgtcaatgg gagtttgttt tggcaccaaa atcaacggga ctttccaaaa tgtcgtaaca
      601 actccgcccc attgacgcaa atgggcggta ggcgtgtacg gtgggaggtc tatataagca
      661 gagctcgttt agtgaaccgt cagatcgcct ggagacgcca tccacgctgt tttgacctcc
      721 atagaagaca ccgggaccga tccagcctcc cctcgaagct gatcctgaga acttcagggt
      781 gagtctatgg gacccttgat gttttctttc cccttctttt ctatggttaa gttcatgtca
      841 taggaagggg agaagtaaca gggtacacat attgaccaaa tcagggtaat tttgcatttg
      901 taattttaaa aaatgctttc ttcttttaat atactttttt gtttatctta tttctaatac
      961 tttccctaat ctctttcttt cagggcaata atgatacaat gtatcatgcc tctttgcacc
     1021 attctaaaga ataacagtga taatttctgg gttaaggcaa tagcaatatt tctgcatata
     1081 aatatttctg catataaatt gtaactgatg taagaggttt catattgcta atagcagcta
     1141 caatccagct accattctgc ttttatttta tggttgggat aaggctggat tattctgagt
     1201 ccaagctagg cccttttgct aatcatgttc atacctctta tcttcctccc acagctcctg
     1261 ggcaacgtgc tggtctgtgt gctggcccat cactttggca aagaattcat ggaagacttt
     1321 gtgcgacaat gcttcaatcc aatgatcgtc gagcttgcgg aaaaggcaat gaaagaatat
     1381 ggggaagatc caaaaatcga aactaacaaa ttcgctgcaa tatgcactca cttggaagtc
     1441 tgtttcatgt attcggattt ccacttcatt gacgaacggg gcgaatcaat acttgtagaa
     1501 tctggtgatc caaatgcatt actgaagcac cgatttgaga tcattgaagg aagagaccga
     1561 acaatggcct ggacagtggt gaatagcatc tgcaacacca caggggtcga gaagcctaaa
     1621 tttcttccgg atctgtatga ttacaaggag aaccgattca ttgaaattgg agtgacacgg
     1681 agggaggtcc atatatacta cctagagaaa gccaacaaga taaaatccga gaagacacac
     1741 attcacattt tttcatttac tggagaagaa atggccacca aagcggacta cacccttgac
     1801 gaagagagca gggcaagaat caaaaccagg ctgttcacta taagacaaga aatggccagc
     1861 aggggtctat gggattcctt tcgtcagtcc gaaagaggcg aagagacaat tgaagaaaga
     1921 tttgaaatca caggaaccat gcgcaggctt gccgaccaaa gtctcccacc gaacttctcc
     1981 agccttgaaa actttagagc ctatgtggat ggattcgaac cgaacggctg cattgagggc
     2041 aagctttctc aaatgtcaaa agaagtgaac gccaggattg agccatttct gaagacaaca
     2101 ccacgccctc tcagattacc tgatgggcct ccttgctctc agcggtcaaa attcttgctg
     2161 atggatgcct tgaaactaag cattgaagac ccgagtcatg agggagaggg gataccgcta
     2221 tacgatgcaa tcaaatgcat gaagacattt ttcggctgga aagagcccaa cataatcaaa
     2281 ccacatgaga aaggcataaa tcccaattac cttctggctt ggaagcaagt gctagcagaa
     2341 ctccaggaca ttgaaaatga ggagaagatc ccaaagacaa agaacatgaa gaaaacaagc
     2401 caattgaagt gggcacttgg tgagaacatg gcaccagaaa aagtggactt tgaggattgc
     2461 aaggacgttg gcgatctaaa acagtatgat agtgatgagc cagagcctag atcgctagca
     2521 agctggatcc agagtgaatt caacaaggca tgtgagttga ccgattcgag ttggatggaa
     2581 cttgatgaga taggggaaga tgttgccccg attgaacaca ttgcaagtat gaggaggaac
     2641 tattttacag cggaagtgtc ccattgcagg gccactgaat acataatgaa gggagtatac
     2701 ataaatacag ctttgctcaa tgcatcttgt gcagtcatgg atgacttcca gctgattcca
     2761 atgataagca aatgtaggac aaaggaagga agacggaaaa caaacctgta tgggttcatt
     2821 ataaaaggaa ggtctcattt gagaaatgat actgacgtgg taaactttgt gagcatggag
     2881 ttttctctca ctgacccgag gctggaacca cacaaatggg aaaagtactg tgttcttgaa
     2941 atcggagata tgctcctgag gactgcaata ggccaagtgt caaggcccat gttcctgtac
     3001 gttagaacca atgggacctc caagatcaag atgaaatggg gtatggaaat gaggcgttgc
     3061 cttcttcaat ctcttcagca gattgagagt atgattgagg ccgagtcttc tgtcaaagaa
     3121 aaggacatga caaaagaatt ctttgaaaac aaatcggaaa catggccaat tggagagtcc
     3181 cccaaggggg tggaggtagg ctctatcggg aaagtgtgca gaaccttact agcaaaatct
     3241 gtattcaaca gtctatacgc atctccacaa ctcgagggat tttcagctga atcgaggaaa
     3301 ttgcttctca ttgttcaggc acttagggac aacctggaac ctggaacctt cgatcttgga
     3361 gggctatacg aagcaattga ggagtgcctg attaatgatc cctgggtttt gcttaatgca
     3421 tcttggttca actccttcct cacacatgca ctgaaatagg gatccaagct tatcgatacc
     3481 gtcgacctcg agggcccaga tctaattcac cccaccagtg caggctgcct atcagaaagt
     3541 ggtggctggt gtggctaatg ccctggccca caagtatcac taagctcgct ttcttgctgt
     3601 ccaatttcta ttaaaggttc ctttgttccc taagtccaac tactaaactg ggggatatta
     3661 tgaagggcct tgagcatctg gattctgcct aataaaaaac atttattttc attgcaatga
     3721 tgtatttaaa ttatttctga atattttact aaaaagggaa tgtgggaggt cagtgcattt
     3781 aaaacataaa gaaatgaaga gctagttcaa accttgggaa aatacactat atcttaaact
     3841 ccatgaaaga aggtgaggct gcaaacagct aatgcacatt ggcaacagcc cctgatgcct
     3901 atgccttatt catccctcag aaaaggattc aagtagaggc ttgatttgga ggttaaagtt
     3961 ttgctatgct gtattttaca ttacttattg ttttagctgt cctcatgaat gtcttttcac
     4021 tacccatttg cttatcctgc atctctcagc cttgactcca ctcagttctc ttgcttagag
     4081 ataccacctt tcccctgaag tgttccttcc atgttttacg gcgagatggt ttctcctcgc
     4141 ctggccactc agccttagtt gtctctgttg tcttatagag gtctacttga agaaggaaaa
     4201 acagggggca tggtttgact gtcctgtgag cccttcttcc ctgcctcccc cactcacagt
     4261 gacccggaat ccctcgacat ggcagtctag atcattcttg aagacgaaag ggcctcgtga
     4321 tacgcctatt tttataggtt aatgtcatga taataatggt ttcttagacg tcaggtggca
     4381 cttttcgggg aaatgtgcgc ggaaccccta tttgtttatt tttctaaata cattcaaata
     4441 tgtatccgct catgagacaa taaccctgat aaatgcttca ataatattga aaaaggaaga
     4501 gtatgagtat tcaacatttc cgtgtcgccc ttattccctt ttttgcggca ttttgccttc
     4561 ctgtttttgc tcacccagaa acgctggtga aagtaaaaga tgctgaagat cagttgggtg
     4621 cacgagtggg ttacatcgaa ctggatctca acagcggtaa gatccttgag agttttcgcc
     4681 ccgaagaacg ttttccaatg atgagcactt ttaaagttct gctatgtggc gcggtattat
     4741 cccgtattga cgccgggcaa gagcaactcg gtcgccgcat acactattct cagaatgact
     4801 tggttgagta ctcaccagtc acagaaaagc atcttacgga tggcatgaca gtaagagaat
     4861 tatgcagtgc tgccataacc atgagtgata acactgcggc caacttactt ctgacaacga
     4921 tcggaggacc gaaggagcta accgcttttt tgcacaacat gggggatcat gtaactcgcc
     4981 ttgatcgttg ggaaccggag ctgaatgaag ccataccaaa cgacgagcgt gacaccacga
     5041 tgcctgtagc aatggcaaca acgttgcgca aactattaac tggcgaacta cttactctag
     5101 cttcccggca acaattaata gactggatgg aggcggataa agttgcagga ccacttctgc
     5161 gctcggccct tccggctggc tggtttattg ctgataaatc tggagccggt gagcgtgggt
     5221 ctcgcggtat cattgcagca ctggggccag atggtaagcc ctcccgtatc gtagttatct
     5281 acacgacggg gagtcaggca actatggatg aacgaaatag acagatcgct gagataggtg
     5341 cctcactgat taagcattgg taactgtcag accaagttta ctcatatata ctttagattg
     5401 atttaaaact tcatttttaa tttaaaagga tctaggtgaa gatccttttt gataatctca
     5461 tgaccaaaat cccttaacgt gagttttcgt tccactgagc gtcagacccc gtagaaaaga
     5521 tcaaaggatc ttcttgagat cctttttttc tgcgcgtaat ctgctgcttg caaacaaaaa
     5581 aaccaccgct accagcggtg gtttgtttgc cggatcaaga gctaccaact ctttttccga
     5641 aggtaactgg cttcagcaga gcgcagatac caaatactgt tcttctagtg tagccgtagt
     5701 taggccacca cttcaagaac tctgtagcac cgcctacata cctcgctctg ctaatcctgt
     5761 taccagtggc tgctgccagt ggcgataagt cgtgtcttac cgggttggac tcaagacgat
     5821 agttaccgga taaggcgcag cggtcgggct gaacgggggg ttcgtgcaca cagcccagct
     5881 tggagcgaac gacctacacc gaactgagat acctacagcg tgagctatga gaaagcgcca
     5941 cgcttcccga agggagaaag gcggacaggt atccggtaag cggcagggtc ggaacaggag
     6001 agcgcacgag ggagcttcca gggggaaacg cctggtatct ttatagtcct gtcgggtttc
     6061 gccacctctg acttgagcgt cgatttttgt gatgctcgtc aggggggcgg agcctatgga
     6121 aaaacgccag caacggatgc gccgcgtgcg gctgctggag atggcggacg cgatggatat
     6181 gttctgccaa gggttggttt gcgcattcac agttctccgc aagaattgat tggctccaat
     6241 tcttggagtg gtgaatccgt tagcgaggtg ccgccggctt ccattcaggt cgaggtggcc
     6301 cggctccatg caccgcgacg caacgcgggg aggcagacaa ggtatagggc ggcgcctaca
     6361 atccatgcca acccgttcca tgtgctcgcc gaggcggcat aaatccccgt gacgatcagc
     6421 ggtccaatga tcgaagttag gctggtaaga gccgcgagcg atccttgaag ctgtccctga
     6481 tggtcgtcat ctacctgcct ggacagcatg gcctgcaacg cgggcatccc gatgccgccg
     6541 gaagcgagaa gaatcataat ggggaaggcc atccagcctc gcgtcgggga gctttttgca
     6601 aaagcctagg cctccaaaaa agcctcctca ctacttctgg aatagctcag aggccgaggc
     6661 ggcctcggcc tctgcataaa taaaaaaaat tagtcagcca tg 
//
