# Supplementary material for: Comprehensive mapping of adaptation of the avian influenza polymerase protein PB2 to humans
Source: eLife. 2019 Apr 30;8:e45079. doi: 10.7554/eLife.45079 (PMC6491042; doi:10.7554/eLife.45079)
Supplement: Supplementary file 1. [file elife-45079-supp1.zip › FileS1_Plasmids/1566_HDM-S009-NP.gb]

LOCUS       1566_HDM_S009_NP        6048 bp ds-DNA     circular     09-SEP-2016
DEFINITION  HDM vector expressing NP from A/green-winged teal/Ohio/175/1986
            (H2N1).
ACCESSION   urn.local...2l-6jnp1tb
KEYWORDS    .
SOURCE      
  ORGANISM   .
REFERENCE   1  (bases 1 to 6112)
  AUTHORS   GRAY and JT
  TITLE     Direct Submission
  JOURNAL   Submitted (1-May-2003) John T. Gray Telephone: (617) 432-1249
            E-mail: gray@hihg.med.harvard.edu Harvard Gene Therapy Initiative
            Vector Core Lab, Room 412 Harvard Institutes for Medicine 77 Avenue
            Louis Pasteur Boston, MA 02115 USA
COMMENT     HDM plasmid expressing NP from A/green-winged teal/Ohio/175/1986
            (H2N1). Insert obtained by PCR from plasmid 1515, and infusion
            cloned into vector obtained by NotI/BamHI digest of plasmid 44.
            Insert confirmed by sequencing (9/9/2016, Shirleen Soh).
COMMENT     
COMMENT     ApEinfo:methylated:1
FEATURES             Location/Qualifiers
     misc_feature    9..679
                     /note="Geneious type: promoter prokaryotic"
                     /label=CMV
                     /ApEinfo_fwdcolor=pink
                     /ApEinfo_revcolor=pink
                     /ApEinfo_graphicformat=arrow_data {{0 1 2 0 0 -1} {} 0}
                     width 5 offset 0
     misc_feature    96..679
                     /note="Geneious type: promoter prokaryotic"
                     /label=CMV(1)
                     /ApEinfo_label=CMV
                     /ApEinfo_fwdcolor=pink
                     /ApEinfo_revcolor=pink
                     /ApEinfo_graphicformat=arrow_data {{0 1 2 0 0 -1} {} 0}
                     width 5 offset 0
     primer_bind     151..178
                     /label="HGTI-1832_Max=638"
                     /label=primer_bind
                     /ApEinfo_fwdcolor=pink
                     /ApEinfo_revcolor=pink
                     /ApEinfo_graphicformat=arrow_data {{0 1 2 0 0 -1} {} 0}
                     width 5 offset 0
     primer_bind     complement(236..260)
                     /label="HGTI-1863_Max=672"
                     /label=primer_bind(1)
                     /ApEinfo_label=primer_bind
                     /ApEinfo_fwdcolor=pink
                     /ApEinfo_revcolor=pink
                     /ApEinfo_graphicformat=arrow_data {{0 1 2 0 0 -1} {} 0}
                     width 5 offset 0
     misc_feature    457..462
                     /Recognition_pattern="C^CATGG"
                     /note="Geneious type: restriction site"
                     /label=NcoI
                     /ApEinfo_fwdcolor=pink
                     /ApEinfo_revcolor=pink
                     /ApEinfo_graphicformat=arrow_data {{0 1 2 0 0 -1} {} 0}
                     width 5 offset 0
     primer_bind     complement(536..560)
                     /label="HGTI-1864_Max=485"
                     /label=primer_bind(2)
                     /ApEinfo_label=primer_bind
                     /ApEinfo_fwdcolor=pink
                     /ApEinfo_revcolor=pink
                     /ApEinfo_graphicformat=arrow_data {{0 1 2 0 0 -1} {} 0}
                     width 5 offset 0
     primer_bind     561..593
                     /label="HGTI-2021_Max=707"
                     /label=primer_bind(3)
                     /ApEinfo_label=primer_bind
                     /ApEinfo_fwdcolor=pink
                     /ApEinfo_revcolor=pink
                     /ApEinfo_graphicformat=arrow_data {{0 1 2 0 0 -1} {} 0}
                     width 5 offset 0
     primer_bind     612..652
                     /label="HGTI-1220_Max=162"
                     /label=primer_bind(4)
                     /ApEinfo_label=primer_bind
                     /ApEinfo_fwdcolor=pink
                     /ApEinfo_revcolor=pink
                     /ApEinfo_graphicformat=arrow_data {{0 1 2 0 0 -1} {} 0}
                     width 5 offset 0
     primer_bind     617..638
                     /label="HGTI-1204_Max=311"
                     /label=primer_bind(5)
                     /ApEinfo_label=primer_bind
                     /ApEinfo_fwdcolor=pink
                     /ApEinfo_revcolor=pink
                     /ApEinfo_graphicformat=arrow_data {{0 1 2 0 0 -1} {} 0}
                     width 5 offset 0
     misc_feature    628..679
                     /label=CMV_TATA
                     /ApEinfo_fwdcolor=pink
                     /ApEinfo_revcolor=pink
                     /ApEinfo_graphicformat=arrow_data {{0 1 2 0 0 -1} {} 0}
                     width 5 offset 0
     primer_bind     complement(662..703)
                     /label="HGTI-1192_Max="
                     /label=primer_bind(6)
                     /ApEinfo_label=primer_bind
                     /ApEinfo_fwdcolor=pink
                     /ApEinfo_revcolor=pink
                     /ApEinfo_graphicformat=arrow_data {{0 1 2 0 0 -1} {} 0}
                     width 5 offset 0
     misc_feature    680..750
                     /label=CMV_5xxUTR
                     /ApEinfo_fwdcolor=pink
                     /ApEinfo_revcolor=pink
                     /ApEinfo_graphicformat=arrow_data {{0 1 2 0 0 -1} {} 0}
                     width 5 offset 0
     primer_bind     692..715
                     /label="HGTI-761_Max="
                     /label=primer_bind(7)
                     /ApEinfo_label=primer_bind
                     /ApEinfo_fwdcolor=pink
                     /ApEinfo_revcolor=pink
                     /ApEinfo_graphicformat=arrow_data {{0 1 2 0 0 -1} {} 0}
                     width 5 offset 0
     primer_bind     751..775
                     /label="HGTI-1834_Max=595"
                     /label=primer_bind(8)
                     /ApEinfo_label=primer_bind
                     /ApEinfo_fwdcolor=pink
                     /ApEinfo_revcolor=pink
                     /ApEinfo_graphicformat=arrow_data {{0 1 2 0 0 -1} {} 0}
                     width 5 offset 0
     misc_feature    779..1254
                     /label=B-globin_intron
                     /ApEinfo_fwdcolor=pink
                     /ApEinfo_revcolor=pink
                     /ApEinfo_graphicformat=arrow_data {{0 1 2 0 0 -1} {} 0}
                     width 5 offset 0
     primer_bind     complement(833..860)
                     /label="HGTI-1865_Max=636"
                     /label=primer_bind(9)
                     /ApEinfo_label=primer_bind
                     /ApEinfo_fwdcolor=pink
                     /ApEinfo_revcolor=pink
                     /ApEinfo_graphicformat=arrow_data {{0 1 2 0 0 -1} {} 0}
                     width 5 offset 0
     primer_bind     complement(952..981)
                     /label="HGTI-2022_Max=610"
                     /label=primer_bind(10)
                     /ApEinfo_label=primer_bind
                     /ApEinfo_fwdcolor=pink
                     /ApEinfo_revcolor=pink
                     /ApEinfo_graphicformat=arrow_data {{0 1 2 0 0 -1} {} 0}
                     width 5 offset 0
     primer_bind     1051..1082
                     /label="HGTI-1835_Max=639"
                     /label=primer_bind(11)
                     /ApEinfo_label=primer_bind
                     /ApEinfo_fwdcolor=pink
                     /ApEinfo_revcolor=pink
                     /ApEinfo_graphicformat=arrow_data {{0 1 2 0 0 -1} {} 0}
                     width 5 offset 0
     primer_bind     complement(1135..1160)
                     /label="HGTI-1866_Max=639"
                     /label=primer_bind(12)
                     /ApEinfo_label=primer_bind
                     /ApEinfo_fwdcolor=pink
                     /ApEinfo_revcolor=pink
                     /ApEinfo_graphicformat=arrow_data {{0 1 2 0 0 -1} {} 0}
                     width 5 offset 0
     primer_bind     1209..1243
                     /label="HGTI-1732_Max=783"
                     /label=primer_bind(13)
                     /ApEinfo_label=primer_bind
                     /ApEinfo_fwdcolor=pink
                     /ApEinfo_revcolor=pink
                     /ApEinfo_graphicformat=arrow_data {{0 1 2 0 0 -1} {} 0}
                     width 5 offset 0
     primer_bind     1224..1244
                     /label="HGTI-1278_Max=0"
                     /label=primer_bind(14)
                     /ApEinfo_label=primer_bind
                     /ApEinfo_fwdcolor=pink
                     /ApEinfo_revcolor=pink
                     /ApEinfo_graphicformat=arrow_data {{0 1 2 0 0 -1} {} 0}
                     width 5 offset 0
     primer_bind     1226..1253
                     /label="HGTI-2144_Max=0"
                     /label=primer_bind(15)
                     /ApEinfo_label=primer_bind
                     /ApEinfo_fwdcolor=pink
                     /ApEinfo_revcolor=pink
                     /ApEinfo_graphicformat=arrow_data {{0 1 2 0 0 -1} {} 0}
                     width 5 offset 0
     primer_bind     1239..1261
                     /Sequence="TATCTTCCTCCCACAGCTCCTGG"
                     /Hairpin_Tm="35.5"
                     /Tm="63.1"
                     /Self_Dimer_Tm="0.4"
                     /%GC="56.5"
                     /created_by="primer3"
                     /label=seq_HDM_F
                     /ApEinfo_fwdcolor=pink
                     /ApEinfo_revcolor=pink
                     /ApEinfo_graphicformat=arrow_data {{0 1 2 0 0 -1} {} 0}
                     width 5 offset 0
     primer_bind     1293..1325
                     /Sequence="CTTTGGCAAAGAATTCATGGCGTCTCAAGGCAC"
                     /Hairpin_Tm="42.7"
                     /Tm="70.0"
                     /Self_Dimer_Tm="31.3"
                     /%GC="48.5"
                     /created_by="primer3"
                     /label=S009NP_F_HDM
                     /ApEinfo_fwdcolor=pink
                     /ApEinfo_revcolor=pink
                     /ApEinfo_graphicformat=arrow_data {{0 1 2 0 0 -1} {} 0}
                     width 5 offset 0
     primer_bind     1293..1308
                     /Sequence="CTTTGGCAAAGAATTCATGGAGAGAATAAAAGAACTGAGA"
                     /created_by="User"
                     /label=S009PB2_F_HDM
                     /ApEinfo_fwdcolor=pink
                     /ApEinfo_revcolor=pink
                     /ApEinfo_graphicformat=arrow_data {{0 1 2 0 0 -1} {} 0}
                     width 5 offset 0
     misc_feature    1303..1308
                     /Recognition_pattern="G^AATTC"
                     /note="Geneious type: restriction site"
                     /label=EcoRI
                     /ApEinfo_fwdcolor=pink
                     /ApEinfo_revcolor=pink
                     /ApEinfo_graphicformat=arrow_data {{0 1 2 0 0 -1} {} 0}
                     width 5 offset 0
     misc_feature    1309..2805
                     /label=NP S009
                     /ApEinfo_fwdcolor=#ff6666
                     /ApEinfo_revcolor=green
                     /ApEinfo_graphicformat=arrow_data {{0 1 2 0 0 -1} {} 0}
                     width 5 offset 0
     primer_bind     2076..2098
                     /Sequence="CATCTTTCTCGCACGGTCTGCTC"
                     /Hairpin_Tm="44.6"
                     /Tm="63.9"
                     /Self_Dimer_Tm="None"
                     /%GC="56.5"
                     /modified_by="User"
                     /label=seq_S009NP_int767F
                     /ApEinfo_fwdcolor=pink
                     /ApEinfo_revcolor=pink
                     /ApEinfo_graphicformat=arrow_data {{0 1 2 0 0 -1} {} 0}
                     width 5 offset 0
     primer_bind     complement(2783..2821)
                     /Sequence="CGATAAGCTTGGATCCTTAATTGTCATACTCCTCTGCAT"
                     /created_by="User"
                     /label=S009NP_R_HDM
                     /ApEinfo_fwdcolor=pink
                     /ApEinfo_revcolor=pink
                     /ApEinfo_graphicformat=arrow_data {{0 1 2 0 0 -1} {} 0}
                     width 5 offset 0
     misc_feature    2806..2811
                     /Recognition_pattern="G^GATCC"
                     /note="Geneious type: restriction site"
                     /label=BamHI
                     /ApEinfo_fwdcolor=pink
                     /ApEinfo_revcolor=pink
                     /ApEinfo_graphicformat=arrow_data {{0 1 2 0 0 -1} {} 0}
                     width 5 offset 0
     primer_bind     complement(2806..2821)
                     /Sequence="CGATAAGCTTGGATCCCTAATTGATGGCCATCCGA"
                     /Hairpin_Tm="37.0"
                     /Tm="70.4"
                     /Self_Dimer_Tm="21.8"
                     /%GC="48.6"
                     /modified_by="User"
                     /label=S009PB2_R_HDM
                     /ApEinfo_fwdcolor=pink
                     /ApEinfo_revcolor=pink
                     /ApEinfo_graphicformat=arrow_data {{0 1 2 0 0 -1} {} 0}
                     width 5 offset 0
     misc_feature    2850..3609
                     /label=beta_globin_pA
                     /ApEinfo_fwdcolor=pink
                     /ApEinfo_revcolor=pink
                     /ApEinfo_graphicformat=arrow_data {{0 1 2 0 0 -1} {} 0}
                     width 5 offset 0
     primer_bind     complement(2896..2913)
                     /label="HGTI-1279_Max="
                     /label=primer_bind(16)
                     /ApEinfo_label=primer_bind
                     /ApEinfo_fwdcolor=pink
                     /ApEinfo_revcolor=pink
                     /ApEinfo_graphicformat=arrow_data {{0 1 2 0 0 -1} {} 0}
                     width 5 offset 0
     primer_bind     3019..3047
                     /label="HGTI-1843_Max=379"
                     /label=primer_bind(17)
                     /ApEinfo_label=primer_bind
                     /ApEinfo_fwdcolor=pink
                     /ApEinfo_revcolor=pink
                     /ApEinfo_graphicformat=arrow_data {{0 1 2 0 0 -1} {} 0}
                     width 5 offset 0
     polyA_site      3037..3061
                     /label=polyA_site
                     /ApEinfo_fwdcolor=pink
                     /ApEinfo_revcolor=pink
                     /ApEinfo_graphicformat=arrow_data {{0 1 2 0 0 -1} {} 0}
                     width 5 offset 0
     primer_bind     complement(3104..3128)
                     /label="HGTI-1874_Max=692"
                     /label=primer_bind(18)
                     /ApEinfo_label=primer_bind
                     /ApEinfo_fwdcolor=pink
                     /ApEinfo_revcolor=pink
                     /ApEinfo_graphicformat=arrow_data {{0 1 2 0 0 -1} {} 0}
                     width 5 offset 0
     primer_bind     3320..3353
                     /label="HGTI-1844_Max=643"
                     /label=primer_bind(19)
                     /ApEinfo_label=primer_bind
                     /ApEinfo_fwdcolor=pink
                     /ApEinfo_revcolor=pink
                     /ApEinfo_graphicformat=arrow_data {{0 1 2 0 0 -1} {} 0}
                     width 5 offset 0
     primer_bind     complement(3399..3429)
                     /label="HGTI-1875_Max=610"
                     /label=primer_bind(20)
                     /ApEinfo_label=primer_bind
                     /ApEinfo_fwdcolor=pink
                     /ApEinfo_revcolor=pink
                     /ApEinfo_graphicformat=arrow_data {{0 1 2 0 0 -1} {} 0}
                     width 5 offset 0
     misc_feature    3585..3609
                     /label=End_of_globin
                     /ApEinfo_fwdcolor=pink
                     /ApEinfo_revcolor=pink
                     /ApEinfo_graphicformat=arrow_data {{0 1 2 0 0 -1} {} 0}
                     width 5 offset 0
     misc_feature    3623..3660
                     /label=Correction-143
                     /ApEinfo_fwdcolor=pink
                     /ApEinfo_revcolor=pink
                     /ApEinfo_graphicformat=arrow_data {{0 1 2 0 0 -1} {} 0}
                     width 5 offset 0
     primer_bind     complement(3662..3692)
                     /label="HGTI-1856_Max=711"
                     /label=primer_bind(21)
                     /ApEinfo_label=primer_bind
                     /ApEinfo_fwdcolor=pink
                     /ApEinfo_revcolor=pink
                     /ApEinfo_graphicformat=arrow_data {{0 1 2 0 0 -1} {} 0}
                     width 5 offset 0
     CDS             3849..4706
                     /label=bla
                     /ApEinfo_fwdcolor=pink
                     /ApEinfo_revcolor=pink
                     /ApEinfo_graphicformat=arrow_data {{0 1 2 0 0 -1} {} 0}
                     width 5 offset 0
     primer_bind     3883..3903
                     /label="HGTI-1886_Max=647"
                     /label=primer_bind(22)
                     /ApEinfo_label=primer_bind
                     /ApEinfo_fwdcolor=pink
                     /ApEinfo_revcolor=pink
                     /ApEinfo_graphicformat=arrow_data {{0 1 2 0 0 -1} {} 0}
                     width 5 offset 0
     primer_bind     complement(3969..3992)
                     /label="HGTI-1855_Max=661"
                     /label=primer_bind(23)
                     /ApEinfo_label=primer_bind
                     /ApEinfo_fwdcolor=pink
                     /ApEinfo_revcolor=pink
                     /ApEinfo_graphicformat=arrow_data {{0 1 2 0 0 -1} {} 0}
                     width 5 offset 0
     primer_bind     4183..4210
                     /label="HGTI-1885_Max=654"
                     /label=primer_bind(24)
                     /ApEinfo_label=primer_bind
                     /ApEinfo_fwdcolor=pink
                     /ApEinfo_revcolor=pink
                     /ApEinfo_graphicformat=arrow_data {{0 1 2 0 0 -1} {} 0}
                     width 5 offset 0
     primer_bind     complement(4272..4292)
                     /label="HGTI-1854_Max=650"
                     /label=primer_bind(25)
                     /ApEinfo_label=primer_bind
                     /ApEinfo_fwdcolor=pink
                     /ApEinfo_revcolor=pink
                     /ApEinfo_graphicformat=arrow_data {{0 1 2 0 0 -1} {} 0}
                     width 5 offset 0
     primer_bind     4483..4507
                     /label="HGTI-1884_Max=593"
                     /label=primer_bind(26)
                     /ApEinfo_label=primer_bind
                     /ApEinfo_fwdcolor=pink
                     /ApEinfo_revcolor=pink
                     /ApEinfo_graphicformat=arrow_data {{0 1 2 0 0 -1} {} 0}
                     width 5 offset 0
     primer_bind     complement(4571..4592)
                     /label="HGTI-1853_Max=0"
                     /label=primer_bind(27)
                     /ApEinfo_label=primer_bind
                     /ApEinfo_fwdcolor=pink
                     /ApEinfo_revcolor=pink
                     /ApEinfo_graphicformat=arrow_data {{0 1 2 0 0 -1} {} 0}
                     width 5 offset 0
     primer_bind     4783..4811
                     /label="HGTI-1883_Max=564"
                     /label=primer_bind(28)
                     /ApEinfo_label=primer_bind
                     /ApEinfo_fwdcolor=pink
                     /ApEinfo_revcolor=pink
                     /ApEinfo_graphicformat=arrow_data {{0 1 2 0 0 -1} {} 0}
                     width 5 offset 0
     primer_bind     complement(4863..4892)
                     /label="HGTI-1852_Max=372"
                     /label=primer_bind(29)
                     /ApEinfo_label=primer_bind
                     /ApEinfo_fwdcolor=pink
                     /ApEinfo_revcolor=pink
                     /ApEinfo_graphicformat=arrow_data {{0 1 2 0 0 -1} {} 0}
                     width 5 offset 0
     misc_feature    5005..5048
                     /label=High_copy
                     /ApEinfo_fwdcolor=pink
                     /ApEinfo_revcolor=pink
                     /ApEinfo_graphicformat=arrow_data {{0 1 2 0 0 -1} {} 0}
                     width 5 offset 0
     primer_bind     5083..5110
                     /label="HGTI-1882_Max=565"
                     /label=primer_bind(30)
                     /ApEinfo_label=primer_bind
                     /ApEinfo_fwdcolor=pink
                     /ApEinfo_revcolor=pink
                     /ApEinfo_graphicformat=arrow_data {{0 1 2 0 0 -1} {} 0}
                     width 5 offset 0
     primer_bind     complement(5174..5192)
                     /label="HGTI-1851_Max=601"
                     /label=primer_bind(31)
                     /ApEinfo_label=primer_bind
                     /ApEinfo_fwdcolor=pink
                     /ApEinfo_revcolor=pink
                     /ApEinfo_graphicformat=arrow_data {{0 1 2 0 0 -1} {} 0}
                     width 5 offset 0
     primer_bind     5383..5408
                     /label="HGTI-1881_Max=511"
                     /label=primer_bind(32)
                     /ApEinfo_label=primer_bind
                     /ApEinfo_fwdcolor=pink
                     /ApEinfo_revcolor=pink
                     /ApEinfo_graphicformat=arrow_data {{0 1 2 0 0 -1} {} 0}
                     width 5 offset 0
     misc_feature    5469..5494
                     /label=Correction-133
                     /ApEinfo_fwdcolor=pink
                     /ApEinfo_revcolor=pink
                     /ApEinfo_graphicformat=arrow_data {{0 1 2 0 0 -1} {} 0}
                     width 5 offset 0
     misc_feature    5736..5763
                     /label=Correction-134
                     /ApEinfo_fwdcolor=pink
                     /ApEinfo_revcolor=pink
                     /ApEinfo_graphicformat=arrow_data {{0 1 2 0 0 -1} {} 0}
                     width 5 offset 0
     primer_bind     5889..5914
                     /label="HGTI-1828_Max=662"
                     /label=primer_bind(33)
                     /ApEinfo_label=primer_bind
                     /ApEinfo_fwdcolor=pink
                     /ApEinfo_revcolor=pink
                     /ApEinfo_graphicformat=arrow_data {{0 1 2 0 0 -1} {} 0}
                     width 5 offset 0
     misc_feature    5936..6048
                     /label=SV40_ori
                     /ApEinfo_fwdcolor=pink
                     /ApEinfo_revcolor=pink
                     /ApEinfo_graphicformat=arrow_data {{0 1 2 0 0 -1} {} 0}
                     width 5 offset 0
     primer_bind     complement(5961..5987)
                     /label="HGTI-8_Max=618"
                     /label=primer_bind(34)
                     /ApEinfo_label=primer_bind
                     /ApEinfo_fwdcolor=pink
                     /ApEinfo_revcolor=pink
                     /ApEinfo_graphicformat=arrow_data {{0 1 2 0 0 -1} {} 0}
                     width 5 offset 0
ORIGIN
        1 agcttggccc attgcatacg ttgtatccat atcataatat gtacatttat attggctcat
       61 gtccaacatt accgccatgt tgacattgat tattgactag ttattaatag taatcaatta
      121 cggggtcatt agttcatagc ccatatatgg agttccgcgt tacataactt acggtaaatg
      181 gcccgcctgg ctgaccgccc aacgaccccc gcccattgac gtcaataatg acgtatgttc
      241 ccatagtaac gccaataggg actttccatt gacgtcaatg ggtggagtat ttacggtaaa
      301 ctgcccactt ggcagtacat caagtgtatc atatgccaag tacgccccct attgacgtca
      361 atgacggtaa atggcccgcc tggcattatg cccagtacat gaccttatgg gactttccta
      421 cttggcagta catctacgta ttagtcatcg ctattaccat ggtgatgcgg ttttggcagt
      481 acatcaatgg gcgtggatag cggtttgact cacggggatt tccaagtctc caccccattg
      541 acgtcaatgg gagtttgttt tggcaccaaa atcaacggga ctttccaaaa tgtcgtaaca
      601 actccgcccc attgacgcaa atgggcggta ggcgtgtacg gtgggaggtc tatataagca
      661 gagctcgttt agtgaaccgt cagatcgcct ggagacgcca tccacgctgt tttgacctcc
      721 atagaagaca ccgggaccga tccagcctcc cctcgaagct gatcctgaga acttcagggt
      781 gagtctatgg gacccttgat gttttctttc cccttctttt ctatggttaa gttcatgtca
      841 taggaagggg agaagtaaca gggtacacat attgaccaaa tcagggtaat tttgcatttg
      901 taattttaaa aaatgctttc ttcttttaat atactttttt gtttatctta tttctaatac
      961 tttccctaat ctctttcttt cagggcaata atgatacaat gtatcatgcc tctttgcacc
     1021 attctaaaga ataacagtga taatttctgg gttaaggcaa tagcaatatt tctgcatata
     1081 aatatttctg catataaatt gtaactgatg taagaggttt catattgcta atagcagcta
     1141 caatccagct accattctgc ttttatttta tggttgggat aaggctggat tattctgagt
     1201 ccaagctagg cccttttgct aatcatgttc atacctctta tcttcctccc acagctcctg
     1261 ggcaacgtgc tggtctgtgt gctggcccat cactttggca aagaattcat ggcgtctcaa
     1321 ggcaccaaac gatcttatga gcagatggaa actggtgggg aacgccagaa cgccactgaa
     1381 atcagagcat ctgttgggag aatggttggt ggaatcggga gattctacat acagatgtgc
     1441 actgaactca aactcagtga ctacgaaggg agactgatcc aaaacagcat aacaatagag
     1501 agaatggttc tctcggcatt tgatgagagg agaaacaaat atctagaaga gcatcccagt
     1561 gctgggaaag accccaagaa gactggtggt ccaatctaca gaaggagaga tggaaaatgg
     1621 atgagagaat tgatcctata tgacaaagaa gagatcagaa ggatttggcg tcaagcgaat
     1681 aatggagaag acgcaactgc tggtctcacc catttgatga tctggcattc caatctgaat
     1741 gatgccacat accagagaac aagggcactt gtgcgtactg ggatggatcc caggatgtgc
     1801 tctctgatgc aaggctcaac tcttccgagg aggtctggag ctgctggagc agcagtgaaa
     1861 ggggttggaa caatggtgat ggaattgatc cggatgatca agcgagggat caatgatcgg
     1921 aatttctgga gaggcgaaaa tggacggagg acaagaattg cttacgaaag aatgtgcaac
     1981 atcctcaagg ggaaattcca aacagcagca caacgagcaa tgatggacca ggtgagagaa
     2041 agccggaatc ctgggaatgc tgaaattgaa gatctcatct ttctcgcacg gtctgctctc
     2101 attctgagag gatcagtggc tcataagtcc tgcctgcctg cttgtgtgta tggacttgct
     2161 gtagccagtg gatacgactt tgaaagggag ggatactccc tagtcggaat cgaccctttc
     2221 cgtctgctcc aaaacagtca agtcttcagt ctcatcagac cgaacgaaaa tccagcacat
     2281 aaaagtcaac tggtatggat ggcatgtcac tctgcagcat ttgaagatct gagagtgtca
     2341 agcttcatca gagggacaag agtagtccca agaggacaac tgtccaccag aggagttcag
     2401 attgcttcaa atgaaaacat ggagacaatg gactccagta ctcttgaatt gagaagcaga
     2461 tactgggcta taaggaccag aagcggaggg aacactaacc agcagagagc atctgcaggg
     2521 caaatcagcg tgcagcccac attctctgtg cagagaagcc tcccgtttga gagagcaacc
     2581 attatggcgg catttacagg aaacactgaa ggcagaactt cagacatgag aactgagatc
     2641 ataaggatga tggaaaatgc ccgacctgaa gatgtgtctt tccaggggcg gggagtcttc
     2701 gagctctcgg acgaaaaggc aacgaacccg atcgtgcctt cctttgacat gagtaatgaa
     2761 ggatcttatt tcttcggaga caatgcagag gagtatgaca attaaggatc caagcttatc
     2821 gataccgtcg acctcgaggg cccagatcta attcacccca ccagtgcagg ctgcctatca
     2881 gaaagtggtg gctggtgtgg ctaatgccct ggcccacaag tatcactaag ctcgctttct
     2941 tgctgtccaa tttctattaa aggttccttt gttccctaag tccaactact aaactggggg
     3001 atattatgaa gggccttgag catctggatt ctgcctaata aaaaacattt attttcattg
     3061 caatgatgta tttaaattat ttctgaatat tttactaaaa agggaatgtg ggaggtcagt
     3121 gcatttaaaa cataaagaaa tgaagagcta gttcaaacct tgggaaaata cactatatct
     3181 taaactccat gaaagaaggt gaggctgcaa acagctaatg cacattggca acagcccctg
     3241 atgcctatgc cttattcatc cctcagaaaa ggattcaagt agaggcttga tttggaggtt
     3301 aaagttttgc tatgctgtat tttacattac ttattgtttt agctgtcctc atgaatgtct
     3361 tttcactacc catttgctta tcctgcatct ctcagccttg actccactca gttctcttgc
     3421 ttagagatac cacctttccc ctgaagtgtt ccttccatgt tttacggcga gatggtttct
     3481 cctcgcctgg ccactcagcc ttagttgtct ctgttgtctt atagaggtct acttgaagaa
     3541 ggaaaaacag ggggcatggt ttgactgtcc tgtgagccct tcttccctgc ctcccccact
     3601 cacagtgacc cggaatccct cgacatggca gtctagatca ttcttgaaga cgaaagggcc
     3661 tcgtgatacg cctattttta taggttaatg tcatgataat aatggtttct tagacgtcag
     3721 gtggcacttt tcggggaaat gtgcgcggaa cccctatttg tttatttttc taaatacatt
     3781 caaatatgta tccgctcatg agacaataac cctgataaat gcttcaataa tattgaaaaa
     3841 ggaagagtat gagtattcaa catttccgtg tcgcccttat tccctttttt gcggcatttt
     3901 gccttcctgt ttttgctcac ccagaaacgc tggtgaaagt aaaagatgct gaagatcagt
     3961 tgggtgcacg agtgggttac atcgaactgg atctcaacag cggtaagatc cttgagagtt
     4021 ttcgccccga agaacgtttt ccaatgatga gcacttttaa agttctgcta tgtggcgcgg
     4081 tattatcccg tattgacgcc gggcaagagc aactcggtcg ccgcatacac tattctcaga
     4141 atgacttggt tgagtactca ccagtcacag aaaagcatct tacggatggc atgacagtaa
     4201 gagaattatg cagtgctgcc ataaccatga gtgataacac tgcggccaac ttacttctga
     4261 caacgatcgg aggaccgaag gagctaaccg cttttttgca caacatgggg gatcatgtaa
     4321 ctcgccttga tcgttgggaa ccggagctga atgaagccat accaaacgac gagcgtgaca
     4381 ccacgatgcc tgtagcaatg gcaacaacgt tgcgcaaact attaactggc gaactactta
     4441 ctctagcttc ccggcaacaa ttaatagact ggatggaggc ggataaagtt gcaggaccac
     4501 ttctgcgctc ggcccttccg gctggctggt ttattgctga taaatctgga gccggtgagc
     4561 gtgggtctcg cggtatcatt gcagcactgg ggccagatgg taagccctcc cgtatcgtag
     4621 ttatctacac gacggggagt caggcaacta tggatgaacg aaatagacag atcgctgaga
     4681 taggtgcctc actgattaag cattggtaac tgtcagacca agtttactca tatatacttt
     4741 agattgattt aaaacttcat ttttaattta aaaggatcta ggtgaagatc ctttttgata
     4801 atctcatgac caaaatccct taacgtgagt tttcgttcca ctgagcgtca gaccccgtag
     4861 aaaagatcaa aggatcttct tgagatcctt tttttctgcg cgtaatctgc tgcttgcaaa
     4921 caaaaaaacc accgctacca gcggtggttt gtttgccgga tcaagagcta ccaactcttt
     4981 ttccgaaggt aactggcttc agcagagcgc agataccaaa tactgttctt ctagtgtagc
     5041 cgtagttagg ccaccacttc aagaactctg tagcaccgcc tacatacctc gctctgctaa
     5101 tcctgttacc agtggctgct gccagtggcg ataagtcgtg tcttaccggg ttggactcaa
     5161 gacgatagtt accggataag gcgcagcggt cgggctgaac ggggggttcg tgcacacagc
     5221 ccagcttgga gcgaacgacc tacaccgaac tgagatacct acagcgtgag ctatgagaaa
     5281 gcgccacgct tcccgaaggg agaaaggcgg acaggtatcc ggtaagcggc agggtcggaa
     5341 caggagagcg cacgagggag cttccagggg gaaacgcctg gtatctttat agtcctgtcg
     5401 ggtttcgcca cctctgactt gagcgtcgat ttttgtgatg ctcgtcaggg gggcggagcc
     5461 tatggaaaaa cgccagcaac ggatgcgccg cgtgcggctg ctggagatgg cggacgcgat
     5521 ggatatgttc tgccaagggt tggtttgcgc attcacagtt ctccgcaaga attgattggc
     5581 tccaattctt ggagtggtga atccgttagc gaggtgccgc cggcttccat tcaggtcgag
     5641 gtggcccggc tccatgcacc gcgacgcaac gcggggaggc agacaaggta tagggcggcg
     5701 cctacaatcc atgccaaccc gttccatgtg ctcgccgagg cggcataaat ccccgtgacg
     5761 atcagcggtc caatgatcga agttaggctg gtaagagccg cgagcgatcc ttgaagctgt
     5821 ccctgatggt cgtcatctac ctgcctggac agcatggcct gcaacgcggg catcccgatg
     5881 ccgccggaag cgagaagaat cataatgggg aaggccatcc agcctcgcgt cggggagctt
     5941 tttgcaaaag cctaggcctc caaaaaagcc tcctcactac ttctggaata gctcagaggc
     6001 cgaggcggcc tcggcctctg cataaataaa aaaaattagt cagccatg 
//
