# Supplementary material for: Comprehensive mapping of adaptation of the avian influenza polymerase protein PB2 to humans
Source: eLife. 2019 Apr 30;8:e45079. doi: 10.7554/eLife.45079 (PMC6491042; doi:10.7554/eLife.45079)
Supplement: Supplementary file 1. [file elife-45079-supp1.zip › FileS1_Plasmids/2150_HDM-S009-PB2.gb]

LOCUS       2150_HDM_S009_PB        6831 bp ds-DNA     linear       12-APR-2018
DEFINITION  HDM vector expressing PB2 from A/green-winged teal/Ohio/175/1986
            (H2N1).
ACCESSION   urn.local...14-6h5pobb (modified)
KEYWORDS    .
SOURCE      
  ORGANISM  . .
REFERENCE   1  (bases 1 to 6112)
  AUTHORS   GRAY and JT
  TITLE     Direct Submission
  JOURNAL   Submitted (1-May-2003) John T. Gray Telephone: (617) 432-1249
            E-mail: gray@hihg.med.harvard.edu Harvard Gene Therapy Initiative
            Vector Core Lab, Room 412 Harvard Institutes for Medicine 77 Avenue
            Louis Pasteur Boston, MA 02115 USA
COMMENT     HDM plasmid expressing PB2 from A/green-winged teal/Ohio/175/1986
            (H2N1). Insert obtained by site directed mutagenesis from plasmid
            1563. Verified by sequencing. (4/12/2018 William Fowler) 
COMMENT     ApEinfo:methylated:1
FEATURES             Location/Qualifiers
     misc_feature    9..679
                     /note="Geneious type: promoter prokaryotic"
                     /locus_tag="CMV"
                     /label="CMV"
                     /ApEinfo_label="CMV"
                     /ApEinfo_fwdcolor="pink"
                     /ApEinfo_revcolor="pink"
                     /ApEinfo_graphicformat="arrow_data {{0 1 2 0 0 -1} {} 0}
                     width 5 offset 0"
     misc_feature    96..679
                     /note="Geneious type: promoter prokaryotic"
                     /locus_tag="CMV(1)"
                     /label="CMV(1)"
                     /ApEinfo_label="CMV"
                     /ApEinfo_fwdcolor="pink"
                     /ApEinfo_revcolor="pink"
                     /ApEinfo_graphicformat="arrow_data {{0 1 2 0 0 -1} {} 0}
                     width 5 offset 0"
     primer_bind     151..178
                     /locus_tag="primer_bind"
                     /label="primer_bind"
                     /ApEinfo_label="primer_bind"
                     /ApEinfo_fwdcolor="pink"
                     /ApEinfo_revcolor="pink"
                     /ApEinfo_graphicformat="arrow_data {{0 1 2 0 0 -1} {} 0}
                     width 5 offset 0"
     primer_bind     complement(236..260)
                     /locus_tag="primer_bind(1)"
                     /label="primer_bind(1)"
                     /ApEinfo_label="primer_bind"
                     /ApEinfo_fwdcolor="pink"
                     /ApEinfo_revcolor="pink"
                     /ApEinfo_graphicformat="arrow_data {{0 1 2 0 0 -1} {} 0}
                     width 5 offset 0"
     misc_feature    457..462
                     /Recognition_pattern="C^CATGG"
                     /note="Geneious type: restriction site"
                     /locus_tag="NcoI"
                     /label="NcoI"
                     /ApEinfo_label="NcoI"
                     /ApEinfo_fwdcolor="pink"
                     /ApEinfo_revcolor="pink"
                     /ApEinfo_graphicformat="arrow_data {{0 1 2 0 0 -1} {} 0}
                     width 5 offset 0"
     primer_bind     complement(536..560)
                     /locus_tag="primer_bind(2)"
                     /label="primer_bind(2)"
                     /ApEinfo_label="primer_bind"
                     /ApEinfo_fwdcolor="pink"
                     /ApEinfo_revcolor="pink"
                     /ApEinfo_graphicformat="arrow_data {{0 1 2 0 0 -1} {} 0}
                     width 5 offset 0"
     primer_bind     561..593
                     /locus_tag="primer_bind(3)"
                     /label="primer_bind(3)"
                     /ApEinfo_label="primer_bind"
                     /ApEinfo_fwdcolor="pink"
                     /ApEinfo_revcolor="pink"
                     /ApEinfo_graphicformat="arrow_data {{0 1 2 0 0 -1} {} 0}
                     width 5 offset 0"
     primer_bind     612..652
                     /locus_tag="primer_bind(4)"
                     /label="primer_bind(4)"
                     /ApEinfo_label="primer_bind"
                     /ApEinfo_fwdcolor="pink"
                     /ApEinfo_revcolor="pink"
                     /ApEinfo_graphicformat="arrow_data {{0 1 2 0 0 -1} {} 0}
                     width 5 offset 0"
     primer_bind     617..638
                     /locus_tag="primer_bind(5)"
                     /label="primer_bind(5)"
                     /ApEinfo_label="primer_bind"
                     /ApEinfo_fwdcolor="pink"
                     /ApEinfo_revcolor="pink"
                     /ApEinfo_graphicformat="arrow_data {{0 1 2 0 0 -1} {} 0}
                     width 5 offset 0"
     misc_feature    628..679
                     /locus_tag="CMV_TATA"
                     /label="CMV_TATA"
                     /ApEinfo_label="CMV_TATA"
                     /ApEinfo_fwdcolor="pink"
                     /ApEinfo_revcolor="pink"
                     /ApEinfo_graphicformat="arrow_data {{0 1 2 0 0 -1} {} 0}
                     width 5 offset 0"
     primer_bind     complement(662..703)
                     /locus_tag="primer_bind(6)"
                     /label="primer_bind(6)"
                     /ApEinfo_label="primer_bind"
                     /ApEinfo_fwdcolor="pink"
                     /ApEinfo_revcolor="pink"
                     /ApEinfo_graphicformat="arrow_data {{0 1 2 0 0 -1} {} 0}
                     width 5 offset 0"
     misc_feature    680..750
                     /locus_tag="CMV_5xxUTR"
                     /label="CMV_5xxUTR"
                     /ApEinfo_label="CMV_5xxUTR"
                     /ApEinfo_fwdcolor="pink"
                     /ApEinfo_revcolor="pink"
                     /ApEinfo_graphicformat="arrow_data {{0 1 2 0 0 -1} {} 0}
                     width 5 offset 0"
     primer_bind     692..715
                     /locus_tag="primer_bind(7)"
                     /label="primer_bind(7)"
                     /ApEinfo_label="primer_bind"
                     /ApEinfo_fwdcolor="pink"
                     /ApEinfo_revcolor="pink"
                     /ApEinfo_graphicformat="arrow_data {{0 1 2 0 0 -1} {} 0}
                     width 5 offset 0"
     primer_bind     751..775
                     /locus_tag="primer_bind(8)"
                     /label="primer_bind(8)"
                     /ApEinfo_label="primer_bind"
                     /ApEinfo_fwdcolor="pink"
                     /ApEinfo_revcolor="pink"
                     /ApEinfo_graphicformat="arrow_data {{0 1 2 0 0 -1} {} 0}
                     width 5 offset 0"
     misc_feature    779..1254
                     /locus_tag="B-globin_intron"
                     /label="B-globin_intron"
                     /ApEinfo_label="B-globin_intron"
                     /ApEinfo_fwdcolor="pink"
                     /ApEinfo_revcolor="pink"
                     /ApEinfo_graphicformat="arrow_data {{0 1 2 0 0 -1} {} 0}
                     width 5 offset 0"
     primer_bind     complement(833..860)
                     /locus_tag="primer_bind(9)"
                     /label="primer_bind(9)"
                     /ApEinfo_label="primer_bind"
                     /ApEinfo_fwdcolor="pink"
                     /ApEinfo_revcolor="pink"
                     /ApEinfo_graphicformat="arrow_data {{0 1 2 0 0 -1} {} 0}
                     width 5 offset 0"
     primer_bind     complement(952..981)
                     /locus_tag="primer_bind(10)"
                     /label="primer_bind(10)"
                     /ApEinfo_label="primer_bind"
                     /ApEinfo_fwdcolor="pink"
                     /ApEinfo_revcolor="pink"
                     /ApEinfo_graphicformat="arrow_data {{0 1 2 0 0 -1} {} 0}
                     width 5 offset 0"
     primer_bind     1051..1082
                     /locus_tag="primer_bind(11)"
                     /label="primer_bind(11)"
                     /ApEinfo_label="primer_bind"
                     /ApEinfo_fwdcolor="pink"
                     /ApEinfo_revcolor="pink"
                     /ApEinfo_graphicformat="arrow_data {{0 1 2 0 0 -1} {} 0}
                     width 5 offset 0"
     primer_bind     complement(1135..1160)
                     /locus_tag="primer_bind(12)"
                     /label="primer_bind(12)"
                     /ApEinfo_label="primer_bind"
                     /ApEinfo_fwdcolor="pink"
                     /ApEinfo_revcolor="pink"
                     /ApEinfo_graphicformat="arrow_data {{0 1 2 0 0 -1} {} 0}
                     width 5 offset 0"
     primer_bind     1209..1243
                     /locus_tag="primer_bind(13)"
                     /label="primer_bind(13)"
                     /ApEinfo_label="primer_bind"
                     /ApEinfo_fwdcolor="pink"
                     /ApEinfo_revcolor="pink"
                     /ApEinfo_graphicformat="arrow_data {{0 1 2 0 0 -1} {} 0}
                     width 5 offset 0"
     primer_bind     1224..1244
                     /locus_tag="primer_bind(14)"
                     /label="primer_bind(14)"
                     /ApEinfo_label="primer_bind"
                     /ApEinfo_fwdcolor="pink"
                     /ApEinfo_revcolor="pink"
                     /ApEinfo_graphicformat="arrow_data {{0 1 2 0 0 -1} {} 0}
                     width 5 offset 0"
     primer_bind     1226..1253
                     /locus_tag="primer_bind(15)"
                     /label="primer_bind(15)"
                     /ApEinfo_label="primer_bind"
                     /ApEinfo_fwdcolor="pink"
                     /ApEinfo_revcolor="pink"
                     /ApEinfo_graphicformat="arrow_data {{0 1 2 0 0 -1} {} 0}
                     width 5 offset 0"
     primer_bind     1239..1261
                     /Sequence="TATCTTCCTCCCACAGCTCCTGG"
                     /Hairpin_Tm="35.5"
                     /Tm="63.1"
                     /Self_Dimer_Tm="0.4"
                     /%GC="56.5"
                     /modified_by="User"
                     /locus_tag="seq_HDM_1239F"
                     /label="seq_HDM_1239F"
                     /ApEinfo_label="seq_HDM_1239F"
                     /ApEinfo_fwdcolor="pink"
                     /ApEinfo_revcolor="pink"
                     /ApEinfo_graphicformat="arrow_data {{0 1 2 0 0 -1} {} 0}
                     width 5 offset 0"
     primer_bind     1293..1332
                     /Sequence="CTTTGGCAAAGAATTCATGGAGAGAATAAAAGAACTGAGA"
                     /created_by="User"
                     /locus_tag="S009PB2_F_HDM"
                     /label="S009PB2_F_HDM"
                     /ApEinfo_label="S009PB2_F_HDM"
                     /ApEinfo_fwdcolor="pink"
                     /ApEinfo_revcolor="pink"
                     /ApEinfo_graphicformat="arrow_data {{0 1 2 0 0 -1} {} 0}
                     width 5 offset 0"
     misc_feature    1303..1308
                     /Recognition_pattern="G^AATTC"
                     /note="Geneious type: restriction site"
                     /locus_tag="EcoRI"
                     /label="EcoRI"
                     /ApEinfo_label="EcoRI"
                     /ApEinfo_fwdcolor="pink"
                     /ApEinfo_revcolor="pink"
                     /ApEinfo_graphicformat="arrow_data {{0 1 2 0 0 -1} {} 0}
                     width 5 offset 0"
     misc_feature    1309..3588
                     /locus_tag="PB2 S009"
                     /label="PB2 S009"
                     /ApEinfo_label="PB2 S009"
                     /ApEinfo_fwdcolor="#ff6666"
                     /ApEinfo_revcolor="green"
                     /ApEinfo_graphicformat="arrow_data {{0 1 2 0 0 -1} {} 0}
                     width 5 offset 0"
     primer_bind     2037..2059
                     /Sequence="GTACACTCCAGGAGGGGAAGTGA"
                     /Hairpin_Tm="37.7"
                     /Tm="63.0"
                     /Self_Dimer_Tm="14.4"
                     /%GC="56.5"
                     /modified_by="User"
                     /locus_tag="seq_PB2S009_int728F"
                     /label="seq_PB2S009_int728F"
                     /ApEinfo_label="seq_PB2S009_int728F"
                     /ApEinfo_fwdcolor="pink"
                     /ApEinfo_revcolor="pink"
                     /ApEinfo_graphicformat="arrow_data {{0 1 2 0 0 -1} {} 0}
                     width 5 offset 0"
     primer_bind     2866..2888
                     /Sequence="GAGACGCAAGGGACGGAAAAGTT"
                     /Hairpin_Tm="46.4"
                     /Tm="63.4"
                     /Self_Dimer_Tm="None"
                     /%GC="52.2"
                     /modified_by="User"
                     /locus_tag="seq_PB2S009_1557F"
                     /label="seq_PB2S009_1557F"
                     /ApEinfo_label="seq_PB2S009_1557F"
                     /ApEinfo_fwdcolor="pink"
                     /ApEinfo_revcolor="pink"
                     /ApEinfo_graphicformat="arrow_data {{0 1 2 0 0 -1} {} 0}
                     width 5 offset 0"
     misc_feature    complement(3169..3195)
                     /Sequence="ACTCTGTTCTGGTGGGGCAGCAGCAAA"
                     /Hairpin_Tm="52.5"
                     /Tm="70.4"
                     /Self_Dimer_Tm="None"
                     /%GC="55.6"
                     /modified_by="User"
                     /note="Geneious type: primer_bind_reverse"
                     /locus_tag="R-K627E-WT PB2"
                     /label="R-K627E-WT PB2"
                     /ApEinfo_label="R-K627E-WT PB2"
                     /ApEinfo_fwdcolor="#7eff74"
                     /ApEinfo_revcolor="#7eff74"
                     /ApEinfo_graphicformat="arrow_data {{0 1 2 0 0 -1} {} 0}
                     width 5 offset 0"
     primer_bind     3181..3207
                     /Sequence="CCACCAGAACAGAGTAGGATGCAGTTC"
                     /Hairpin_Tm="None"
                     /Tm="64.9"
                     /Self_Dimer_Tm="2.4"
                     /%GC="51.9"
                     /modified_by="User"
                     /locus_tag="F-K627E-WT PB2"
                     /label="F-K627E-WT PB2"
                     /ApEinfo_label="F-K627E-WT PB2"
                     /ApEinfo_fwdcolor="#14c0bd"
                     /ApEinfo_revcolor="#4ec02b"
                     /ApEinfo_graphicformat="arrow_data {{0 1 2 0 0 -1} {} 0}
                     width 5 offset 0"
     misc_feature    3187..3189
                     /created_by="User"
                     /modified_by="User"
                     /locus_tag="K627E AAG>GAA"
                     /label="K627E AAG>GAA"
                     /ApEinfo_label="K627E AAG>GAA"
                     /ApEinfo_fwdcolor="#7eff74"
                     /ApEinfo_revcolor="#7eff74"
                     /ApEinfo_graphicformat="arrow_data {{0 1 2 0 0 -1} {} 0}
                     width 5 offset 0"
     primer_bind     complement(3570..3604)
                     /Sequence="CGATAAGCTTGGATCCCTAATTGATGGCCATCCGA"
                     /Hairpin_Tm="37.0"
                     /Tm="70.4"
                     /Self_Dimer_Tm="21.8"
                     /%GC="48.6"
                     /modified_by="User"
                     /locus_tag="S009PB2_R_HDM"
                     /label="S009PB2_R_HDM"
                     /ApEinfo_label="S009PB2_R_HDM"
                     /ApEinfo_fwdcolor="pink"
                     /ApEinfo_revcolor="pink"
                     /ApEinfo_graphicformat="arrow_data {{0 1 2 0 0 -1} {} 0}
                     width 5 offset 0"
     misc_feature    3589..3594
                     /Recognition_pattern="G^GATCC"
                     /note="Geneious type: restriction site"
                     /locus_tag="BamHI"
                     /label="BamHI"
                     /ApEinfo_label="BamHI"
                     /ApEinfo_fwdcolor="pink"
                     /ApEinfo_revcolor="pink"
                     /ApEinfo_graphicformat="arrow_data {{0 1 2 0 0 -1} {} 0}
                     width 5 offset 0"
     misc_feature    complement(3623..3645)
                     /Sequence="GGTGGGGTGAATTAGATCTGGGC"
                     /Hairpin_Tm="None"
                     /Tm="62.9"
                     /Self_Dimer_Tm="None"
                     /%GC="56.5"
                     /modified_by="User"
                     /note="Geneious type: primer_bind_reverse"
                     /locus_tag="seq_HDM_R"
                     /label="seq_HDM_R"
                     /ApEinfo_label="seq_HDM_R"
                     /ApEinfo_fwdcolor="pink"
                     /ApEinfo_revcolor="pink"
                     /ApEinfo_graphicformat="arrow_data {{0 1 2 0 0 -1} {} 0}
                     width 5 offset 0"
     misc_feature    3633..4392
                     /locus_tag="beta_globin_pA"
                     /label="beta_globin_pA"
                     /ApEinfo_label="beta_globin_pA"
                     /ApEinfo_fwdcolor="pink"
                     /ApEinfo_revcolor="pink"
                     /ApEinfo_graphicformat="arrow_data {{0 1 2 0 0 -1} {} 0}
                     width 5 offset 0"
     primer_bind     complement(3679..3696)
                     /locus_tag="primer_bind(16)"
                     /label="primer_bind(16)"
                     /ApEinfo_label="primer_bind"
                     /ApEinfo_fwdcolor="pink"
                     /ApEinfo_revcolor="pink"
                     /ApEinfo_graphicformat="arrow_data {{0 1 2 0 0 -1} {} 0}
                     width 5 offset 0"
     primer_bind     3802..3830
                     /locus_tag="primer_bind(17)"
                     /label="primer_bind(17)"
                     /ApEinfo_label="primer_bind"
                     /ApEinfo_fwdcolor="pink"
                     /ApEinfo_revcolor="pink"
                     /ApEinfo_graphicformat="arrow_data {{0 1 2 0 0 -1} {} 0}
                     width 5 offset 0"
     polyA_site      3820..3844
                     /locus_tag="polyA_site"
                     /label="polyA_site"
                     /ApEinfo_label="polyA_site"
                     /ApEinfo_fwdcolor="pink"
                     /ApEinfo_revcolor="pink"
                     /ApEinfo_graphicformat="arrow_data {{0 1 2 0 0 -1} {} 0}
                     width 5 offset 0"
     primer_bind     complement(3887..3911)
                     /locus_tag="primer_bind(18)"
                     /label="primer_bind(18)"
                     /ApEinfo_label="primer_bind"
                     /ApEinfo_fwdcolor="pink"
                     /ApEinfo_revcolor="pink"
                     /ApEinfo_graphicformat="arrow_data {{0 1 2 0 0 -1} {} 0}
                     width 5 offset 0"
     primer_bind     4103..4136
                     /locus_tag="primer_bind(19)"
                     /label="primer_bind(19)"
                     /ApEinfo_label="primer_bind"
                     /ApEinfo_fwdcolor="pink"
                     /ApEinfo_revcolor="pink"
                     /ApEinfo_graphicformat="arrow_data {{0 1 2 0 0 -1} {} 0}
                     width 5 offset 0"
     primer_bind     complement(4182..4212)
                     /locus_tag="primer_bind(20)"
                     /label="primer_bind(20)"
                     /ApEinfo_label="primer_bind"
                     /ApEinfo_fwdcolor="pink"
                     /ApEinfo_revcolor="pink"
                     /ApEinfo_graphicformat="arrow_data {{0 1 2 0 0 -1} {} 0}
                     width 5 offset 0"
     misc_feature    4368..4392
                     /locus_tag="End_of_globin"
                     /label="End_of_globin"
                     /ApEinfo_label="End_of_globin"
                     /ApEinfo_fwdcolor="pink"
                     /ApEinfo_revcolor="pink"
                     /ApEinfo_graphicformat="arrow_data {{0 1 2 0 0 -1} {} 0}
                     width 5 offset 0"
     misc_feature    4406..4443
                     /locus_tag="Correction-143"
                     /label="Correction-143"
                     /ApEinfo_label="Correction-143"
                     /ApEinfo_fwdcolor="pink"
                     /ApEinfo_revcolor="pink"
                     /ApEinfo_graphicformat="arrow_data {{0 1 2 0 0 -1} {} 0}
                     width 5 offset 0"
     primer_bind     complement(4445..4475)
                     /locus_tag="primer_bind(21)"
                     /label="primer_bind(21)"
                     /ApEinfo_label="primer_bind"
                     /ApEinfo_fwdcolor="pink"
                     /ApEinfo_revcolor="pink"
                     /ApEinfo_graphicformat="arrow_data {{0 1 2 0 0 -1} {} 0}
                     width 5 offset 0"
     CDS             4632..5489
                     /locus_tag="bla"
                     /label="bla"
                     /ApEinfo_label="bla"
                     /ApEinfo_fwdcolor="pink"
                     /ApEinfo_revcolor="pink"
                     /ApEinfo_graphicformat="arrow_data {{0 1 2 0 0 -1} {} 0}
                     width 5 offset 0"
     primer_bind     4666..4686
                     /locus_tag="primer_bind(22)"
                     /label="primer_bind(22)"
                     /ApEinfo_label="primer_bind"
                     /ApEinfo_fwdcolor="pink"
                     /ApEinfo_revcolor="pink"
                     /ApEinfo_graphicformat="arrow_data {{0 1 2 0 0 -1} {} 0}
                     width 5 offset 0"
     primer_bind     complement(4752..4775)
                     /locus_tag="primer_bind(23)"
                     /label="primer_bind(23)"
                     /ApEinfo_label="primer_bind"
                     /ApEinfo_fwdcolor="pink"
                     /ApEinfo_revcolor="pink"
                     /ApEinfo_graphicformat="arrow_data {{0 1 2 0 0 -1} {} 0}
                     width 5 offset 0"
     primer_bind     4966..4993
                     /locus_tag="primer_bind(24)"
                     /label="primer_bind(24)"
                     /ApEinfo_label="primer_bind"
                     /ApEinfo_fwdcolor="pink"
                     /ApEinfo_revcolor="pink"
                     /ApEinfo_graphicformat="arrow_data {{0 1 2 0 0 -1} {} 0}
                     width 5 offset 0"
     primer_bind     complement(5055..5075)
                     /locus_tag="primer_bind(25)"
                     /label="primer_bind(25)"
                     /ApEinfo_label="primer_bind"
                     /ApEinfo_fwdcolor="pink"
                     /ApEinfo_revcolor="pink"
                     /ApEinfo_graphicformat="arrow_data {{0 1 2 0 0 -1} {} 0}
                     width 5 offset 0"
     primer_bind     5266..5290
                     /locus_tag="primer_bind(26)"
                     /label="primer_bind(26)"
                     /ApEinfo_label="primer_bind"
                     /ApEinfo_fwdcolor="pink"
                     /ApEinfo_revcolor="pink"
                     /ApEinfo_graphicformat="arrow_data {{0 1 2 0 0 -1} {} 0}
                     width 5 offset 0"
     primer_bind     complement(5354..5375)
                     /locus_tag="primer_bind(27)"
                     /label="primer_bind(27)"
                     /ApEinfo_label="primer_bind"
                     /ApEinfo_fwdcolor="pink"
                     /ApEinfo_revcolor="pink"
                     /ApEinfo_graphicformat="arrow_data {{0 1 2 0 0 -1} {} 0}
                     width 5 offset 0"
     primer_bind     5566..5594
                     /locus_tag="primer_bind(28)"
                     /label="primer_bind(28)"
                     /ApEinfo_label="primer_bind"
                     /ApEinfo_fwdcolor="pink"
                     /ApEinfo_revcolor="pink"
                     /ApEinfo_graphicformat="arrow_data {{0 1 2 0 0 -1} {} 0}
                     width 5 offset 0"
     primer_bind     complement(5646..5675)
                     /locus_tag="primer_bind(29)"
                     /label="primer_bind(29)"
                     /ApEinfo_label="primer_bind"
                     /ApEinfo_fwdcolor="pink"
                     /ApEinfo_revcolor="pink"
                     /ApEinfo_graphicformat="arrow_data {{0 1 2 0 0 -1} {} 0}
                     width 5 offset 0"
     misc_feature    5788..5831
                     /locus_tag="High_copy"
                     /label="High_copy"
                     /ApEinfo_label="High_copy"
                     /ApEinfo_fwdcolor="pink"
                     /ApEinfo_revcolor="pink"
                     /ApEinfo_graphicformat="arrow_data {{0 1 2 0 0 -1} {} 0}
                     width 5 offset 0"
     primer_bind     5866..5893
                     /locus_tag="primer_bind(30)"
                     /label="primer_bind(30)"
                     /ApEinfo_label="primer_bind"
                     /ApEinfo_fwdcolor="pink"
                     /ApEinfo_revcolor="pink"
                     /ApEinfo_graphicformat="arrow_data {{0 1 2 0 0 -1} {} 0}
                     width 5 offset 0"
     primer_bind     complement(5957..5975)
                     /locus_tag="primer_bind(31)"
                     /label="primer_bind(31)"
                     /ApEinfo_label="primer_bind"
                     /ApEinfo_fwdcolor="pink"
                     /ApEinfo_revcolor="pink"
                     /ApEinfo_graphicformat="arrow_data {{0 1 2 0 0 -1} {} 0}
                     width 5 offset 0"
     primer_bind     6166..6191
                     /locus_tag="primer_bind(32)"
                     /label="primer_bind(32)"
                     /ApEinfo_label="primer_bind"
                     /ApEinfo_fwdcolor="pink"
                     /ApEinfo_revcolor="pink"
                     /ApEinfo_graphicformat="arrow_data {{0 1 2 0 0 -1} {} 0}
                     width 5 offset 0"
     misc_feature    6252..6277
                     /locus_tag="Correction-133"
                     /label="Correction-133"
                     /ApEinfo_label="Correction-133"
                     /ApEinfo_fwdcolor="pink"
                     /ApEinfo_revcolor="pink"
                     /ApEinfo_graphicformat="arrow_data {{0 1 2 0 0 -1} {} 0}
                     width 5 offset 0"
     misc_feature    6519..6546
                     /locus_tag="Correction-134"
                     /label="Correction-134"
                     /ApEinfo_label="Correction-134"
                     /ApEinfo_fwdcolor="pink"
                     /ApEinfo_revcolor="pink"
                     /ApEinfo_graphicformat="arrow_data {{0 1 2 0 0 -1} {} 0}
                     width 5 offset 0"
     primer_bind     6672..6697
                     /locus_tag="primer_bind(33)"
                     /label="primer_bind(33)"
                     /ApEinfo_label="primer_bind"
                     /ApEinfo_fwdcolor="pink"
                     /ApEinfo_revcolor="pink"
                     /ApEinfo_graphicformat="arrow_data {{0 1 2 0 0 -1} {} 0}
                     width 5 offset 0"
     misc_feature    6719..6831
                     /locus_tag="SV40_ori"
                     /label="SV40_ori"
                     /ApEinfo_label="SV40_ori"
                     /ApEinfo_fwdcolor="pink"
                     /ApEinfo_revcolor="pink"
                     /ApEinfo_graphicformat="arrow_data {{0 1 2 0 0 -1} {} 0}
                     width 5 offset 0"
     primer_bind     complement(6744..6770)
                     /locus_tag="primer_bind(34)"
                     /label="primer_bind(34)"
                     /ApEinfo_label="primer_bind"
                     /ApEinfo_fwdcolor="pink"
                     /ApEinfo_revcolor="pink"
                     /ApEinfo_graphicformat="arrow_data {{0 1 2 0 0 -1} {} 0}
                     width 5 offset 0"
ORIGIN
        1 agcttggccc attgcatacg ttgtatccat atcataatat gtacatttat attggctcat
       61 gtccaacatt accgccatgt tgacattgat tattgactag ttattaatag taatcaatta
      121 cggggtcatt agttcatagc ccatatatgg agttccgcgt tacataactt acggtaaatg
      181 gcccgcctgg ctgaccgccc aacgaccccc gcccattgac gtcaataatg acgtatgttc
      241 ccatagtaac gccaataggg actttccatt gacgtcaatg ggtggagtat ttacggtaaa
      301 ctgcccactt ggcagtacat caagtgtatc atatgccaag tacgccccct attgacgtca
      361 atgacggtaa atggcccgcc tggcattatg cccagtacat gaccttatgg gactttccta
      421 cttggcagta catctacgta ttagtcatcg ctattaccat ggtgatgcgg ttttggcagt
      481 acatcaatgg gcgtggatag cggtttgact cacggggatt tccaagtctc caccccattg
      541 acgtcaatgg gagtttgttt tggcaccaaa atcaacggga ctttccaaaa tgtcgtaaca
      601 actccgcccc attgacgcaa atgggcggta ggcgtgtacg gtgggaggtc tatataagca
      661 gagctcgttt agtgaaccgt cagatcgcct ggagacgcca tccacgctgt tttgacctcc
      721 atagaagaca ccgggaccga tccagcctcc cctcgaagct gatcctgaga acttcagggt
      781 gagtctatgg gacccttgat gttttctttc cccttctttt ctatggttaa gttcatgtca
      841 taggaagggg agaagtaaca gggtacacat attgaccaaa tcagggtaat tttgcatttg
      901 taattttaaa aaatgctttc ttcttttaat atactttttt gtttatctta tttctaatac
      961 tttccctaat ctctttcttt cagggcaata atgatacaat gtatcatgcc tctttgcacc
     1021 attctaaaga ataacagtga taatttctgg gttaaggcaa tagcaatatt tctgcatata
     1081 aatatttctg catataaatt gtaactgatg taagaggttt catattgcta atagcagcta
     1141 caatccagct accattctgc ttttatttta tggttgggat aaggctggat tattctgagt
     1201 ccaagctagg cccttttgct aatcatgttc atacctctta tcttcctccc acagctcctg
     1261 ggcaacgtgc tggtctgtgt gctggcccat cactttggca aagaattcat ggagagaata
     1321 aaagaactga gagatctaat gtcacagtcc cgcactcgcg agatactcac caaaaccact
     1381 gtggatcata tggccataat caaaaaatac acatcaggaa gacaagagaa gaatcccgca
     1441 ctcaggatga aatggatgat ggcaatgaaa tatccaatta cagcggataa gagaataatg
     1501 gagatgattc ccgagaggaa tgaacaaggg caaaccctct ggagcaaaac aaatgatgcc
     1561 ggctcagacc gagtgatggt atcacctctg gctgtgacat ggtggaatag gaatggacca
     1621 acaacaagta cagttcacta cccaaaggta tataaaacct atttcgaaaa ggtcgaaagg
     1681 ttaaaacatg ggacctttgg ccccgttcac ttcaggaatc aagttaagat aagacggaga
     1741 gttgacataa accctggcca tgcagacctc agtgctaaag aagcacagga tgtaatcatg
     1801 gaagttgttt tcccaaatga agtgggagcc aggatattaa catcggagtc acagctgaca
     1861 ataacaagag agaaaaagga agaactccaa gattgtaaaa ttgccccctt gatggtagca
     1921 tacatgctag aaagagagtt agtccgcaaa acgaggttcc tcccagtggc tggtggaaca
     1981 agcagtgttt atattgaagt gttgcatttg acccagggaa catgctggga gcagatgtac
     2041 actccaggag gggaagtgag aaatgatgat gttgaccaaa gtttaattat cgctgccagg
     2101 aatatagtaa gaagagcaac ggtatcagca gacccactag cgtctctatt ggagatgtgc
     2161 cacagcacac agattggtgg aataaggatg gtagacatcc ttaggcagaa tccaacagag
     2221 gaacaagccg tagatatatg caaggcggca atgggcttga ggattagctc atctttcagc
     2281 ttcggtggat tcacttttaa aagaacaagt gggtcgtcag tcaaaagaga agaagaagtg
     2341 cttacaggca accttcaaac actgaaaata agagtgcatg aggggtatga agaattcaca
     2401 atggttggga gaagagcaac agccattctc aggaaggcaa ccaggagatt gattcagcta
     2461 atagtcagtg ggagagatga acagtcaatt gctgaagcaa taattgtagc tctggtattt
     2521 tcacaagagg attgcatgat caaggcagtt cggggtgatc tgaactttgt caatagagca
     2581 aaccagcgcc taaaccccat gcatcaactc ttgagacatt tccaaaagga tgcaaaagtg
     2641 cttttccaaa attggggaat tgaacccatt gacaatgtga tgggaatgat cggaatacta
     2701 cccgacatga ccccaagtac tgagatgtca ttgagaggga taagagtcag caaaatggga
     2761 gtagatgaat actccagcac agagagagtg gtggtgagca ttgaccgttt tttaagggtt
     2821 cgggaccaac ggggaaatgt actactgtca cctgaagaag tcagcgagac gcaagggacg
     2881 gaaaagttga caataactta ctcatcatca atgatgtggg agatcaatgg tcctgaatca
     2941 gtgttggtca atacttacca gtggatcatc agaaactggg agactgtgaa aattcaatgg
     3001 tcacaggatc ccacaatgtt gtacaataag atggaattcg agccatttca gtctctggtc
     3061 cctaaggcag ctagaggtca atacagcgga ttcgtgagga cactgttcca acaaatgcgg
     3121 gatgtgcttg gaacatttga tactgttcag ataataaaac ttctcccctt tgctgctgcc
     3181 ccaccagaac agagtaggat gcagttctcc tccttgactg tgaatgtaag aggatcagga
     3241 atgaggatac tggtaagagg caactctcca gtgttcaatt acaacaaggc caccaagagg
     3301 cttacagtcc tcgggaaaga tgcaggtgca ttaactgaag acccagatga aggcacagct
     3361 ggagtggaat ctgctgttct gagaggattc ctcattttgg gcaaagaaga caagagatat
     3421 ggcccagcat tgagcatcaa tgaactgagc aatcttgcaa aaggggagaa ggctaacgtg
     3481 ctaattgggc aaggagacgt agtgttggta atgaaacgga aacgggactc tagcatactt
     3541 actgacagcc agacagcgac caaaaggatt cggatggcca tcaattaggg atccaagctt
     3601 atcgataccg tcgacctcga gggcccagat ctaattcacc ccaccagtgc aggctgccta
     3661 tcagaaagtg gtggctggtg tggctaatgc cctggcccac aagtatcact aagctcgctt
     3721 tcttgctgtc caatttctat taaaggttcc tttgttccct aagtccaact actaaactgg
     3781 gggatattat gaagggcctt gagcatctgg attctgccta ataaaaaaca tttattttca
     3841 ttgcaatgat gtatttaaat tatttctgaa tattttacta aaaagggaat gtgggaggtc
     3901 agtgcattta aaacataaag aaatgaagag ctagttcaaa ccttgggaaa atacactata
     3961 tcttaaactc catgaaagaa ggtgaggctg caaacagcta atgcacattg gcaacagccc
     4021 ctgatgccta tgccttattc atccctcaga aaaggattca agtagaggct tgatttggag
     4081 gttaaagttt tgctatgctg tattttacat tacttattgt tttagctgtc ctcatgaatg
     4141 tcttttcact acccatttgc ttatcctgca tctctcagcc ttgactccac tcagttctct
     4201 tgcttagaga taccaccttt cccctgaagt gttccttcca tgttttacgg cgagatggtt
     4261 tctcctcgcc tggccactca gccttagttg tctctgttgt cttatagagg tctacttgaa
     4321 gaaggaaaaa cagggggcat ggtttgactg tcctgtgagc ccttcttccc tgcctccccc
     4381 actcacagtg acccggaatc cctcgacatg gcagtctaga tcattcttga agacgaaagg
     4441 gcctcgtgat acgcctattt ttataggtta atgtcatgat aataatggtt tcttagacgt
     4501 caggtggcac ttttcgggga aatgtgcgcg gaacccctat ttgtttattt ttctaaatac
     4561 attcaaatat gtatccgctc atgagacaat aaccctgata aatgcttcaa taatattgaa
     4621 aaaggaagag tatgagtatt caacatttcc gtgtcgccct tattcccttt tttgcggcat
     4681 tttgccttcc tgtttttgct cacccagaaa cgctggtgaa agtaaaagat gctgaagatc
     4741 agttgggtgc acgagtgggt tacatcgaac tggatctcaa cagcggtaag atccttgaga
     4801 gttttcgccc cgaagaacgt tttccaatga tgagcacttt taaagttctg ctatgtggcg
     4861 cggtattatc ccgtattgac gccgggcaag agcaactcgg tcgccgcata cactattctc
     4921 agaatgactt ggttgagtac tcaccagtca cagaaaagca tcttacggat ggcatgacag
     4981 taagagaatt atgcagtgct gccataacca tgagtgataa cactgcggcc aacttacttc
     5041 tgacaacgat cggaggaccg aaggagctaa ccgctttttt gcacaacatg ggggatcatg
     5101 taactcgcct tgatcgttgg gaaccggagc tgaatgaagc cataccaaac gacgagcgtg
     5161 acaccacgat gcctgtagca atggcaacaa cgttgcgcaa actattaact ggcgaactac
     5221 ttactctagc ttcccggcaa caattaatag actggatgga ggcggataaa gttgcaggac
     5281 cacttctgcg ctcggccctt ccggctggct ggtttattgc tgataaatct ggagccggtg
     5341 agcgtgggtc tcgcggtatc attgcagcac tggggccaga tggtaagccc tcccgtatcg
     5401 tagttatcta cacgacgggg agtcaggcaa ctatggatga acgaaataga cagatcgctg
     5461 agataggtgc ctcactgatt aagcattggt aactgtcaga ccaagtttac tcatatatac
     5521 tttagattga tttaaaactt catttttaat ttaaaaggat ctaggtgaag atcctttttg
     5581 ataatctcat gaccaaaatc ccttaacgtg agttttcgtt ccactgagcg tcagaccccg
     5641 tagaaaagat caaaggatct tcttgagatc ctttttttct gcgcgtaatc tgctgcttgc
     5701 aaacaaaaaa accaccgcta ccagcggtgg tttgtttgcc ggatcaagag ctaccaactc
     5761 tttttccgaa ggtaactggc ttcagcagag cgcagatacc aaatactgtt cttctagtgt
     5821 agccgtagtt aggccaccac ttcaagaact ctgtagcacc gcctacatac ctcgctctgc
     5881 taatcctgtt accagtggct gctgccagtg gcgataagtc gtgtcttacc gggttggact
     5941 caagacgata gttaccggat aaggcgcagc ggtcgggctg aacggggggt tcgtgcacac
     6001 agcccagctt ggagcgaacg acctacaccg aactgagata cctacagcgt gagctatgag
     6061 aaagcgccac gcttcccgaa gggagaaagg cggacaggta tccggtaagc ggcagggtcg
     6121 gaacaggaga gcgcacgagg gagcttccag ggggaaacgc ctggtatctt tatagtcctg
     6181 tcgggtttcg ccacctctga cttgagcgtc gatttttgtg atgctcgtca ggggggcgga
     6241 gcctatggaa aaacgccagc aacggatgcg ccgcgtgcgg ctgctggaga tggcggacgc
     6301 gatggatatg ttctgccaag ggttggtttg cgcattcaca gttctccgca agaattgatt
     6361 ggctccaatt cttggagtgg tgaatccgtt agcgaggtgc cgccggcttc cattcaggtc
     6421 gaggtggccc ggctccatgc accgcgacgc aacgcgggga ggcagacaag gtatagggcg
     6481 gcgcctacaa tccatgccaa cccgttccat gtgctcgccg aggcggcata aatccccgtg
     6541 acgatcagcg gtccaatgat cgaagttagg ctggtaagag ccgcgagcga tccttgaagc
     6601 tgtccctgat ggtcgtcatc tacctgcctg gacagcatgg cctgcaacgc gggcatcccg
     6661 atgccgccgg aagcgagaag aatcataatg gggaaggcca tccagcctcg cgtcggggag
     6721 ctttttgcaa aagcctaggc ctccaaaaaa gcctcctcac tacttctgga atagctcaga
     6781 ggccgaggcg gcctcggcct ctgcataaat aaaaaaaatt agtcagccat g
//
