# Supplementary material for: Comprehensive mapping of adaptation of the avian influenza polymerase protein PB2 to humans
Source: eLife. 2019 Apr 30;8:e45079. doi: 10.7554/eLife.45079 (PMC6491042; doi:10.7554/eLife.45079)
Supplement: Supplementary file 1. [file elife-45079-supp1.zip › FileS1_Plasmids/1515_pHW-S009-NP.gb]

LOCUS       1515_pHW_S009_NP        4526 bp ds-DNA     circular     11-APR-2016
DEFINITION  Cloning plasmid (BsmBI sites) for influenza genes under ambisense
            PolI and PolII promoters to produce both vRNA and mRNA.
KEYWORDS    influenza; PR8; X31.
SOURCE      
  ORGANISM  
COMMENT     Bidirectional reverse genetic plasmids for NP from A/green-winged
            teal/Ohio/175/1986 (H2N1), also referred to as S009 in Mehle et al.
            2009 and 2012. The coding sequence was amplified by PCR off
            pCAGGS-S009-PB2, which was shared by Jeffrey Taubenberger. The gene
            was then cloned by In-Fusion into pHW2000-ins plasmid (#745) that
            was digested with BsmBI. The non-coding sequences are derived from
            plasmid 34. The CDS sequence is as shared with us from Andrew
            Mehle.  *Confirmed by sequencing from nt 1 to 1678 (Shirleen Soh,
            4/11/2016)
COMMENT     ApEinfo:methylated:1
FEATURES             Location/Qualifiers
     misc_signal     1848..2079
                     /vntifkey="87"
                     /note="polyadenylation site"
                     /label=aBGH
                     /ApEinfo_fwdcolor=pink
                     /ApEinfo_revcolor=pink
                     /ApEinfo_graphicformat=arrow_data {{0 1 2 0 0 -1} {} 0}
                     width 5 offset 0
     misc_marker     2302..2862
                     /vntifkey="22"
                     /note="colEI-origin of replication"
                     /label=ori
                     /ApEinfo_fwdcolor=pink
                     /ApEinfo_revcolor=pink
                     /ApEinfo_graphicformat=arrow_data {{0 1 2 0 0 -1} {} 0}
                     width 5 offset 0
     exon            3112..3972
                     /vntifkey="61"
                     /note="beta-lactamase (ampR)"
                     /label=bla
                     /ApEinfo_fwdcolor=pink
                     /ApEinfo_revcolor=pink
                     /ApEinfo_graphicformat=arrow_data {{0 1 2 0 0 -1} {} 0}
                     width 5 offset 0
     misc_signal     4113..4458
                     /vntifkey="87"
                     /note="HCMV-promoter-NdeI deletion"
                     /label=pCMV
                     /ApEinfo_fwdcolor=pink
                     /ApEinfo_revcolor=pink
                     /ApEinfo_graphicformat=arrow_data {{0 1 2 0 0 -1} {} 0}
                     width 5 offset 0
     misc_feature    11..45
                     /vntifkey="21"
                     /note="terminator for pol1"
                     /label=tI
                     /ApEinfo_fwdcolor=pink
                     /ApEinfo_revcolor=pink
                     /ApEinfo_graphicformat=arrow_data {{0 1 2 0 0 -1} {} 0}
                     width 5 offset 0
     misc_feature    1611..1822
                     /vntifkey="21"
                     /note="human pol1 promoter"
                     /label=pIh
                     /ApEinfo_fwdcolor=pink
                     /ApEinfo_revcolor=pink
                     /ApEinfo_graphicformat=arrow_data {{0 1 2 0 0 -1} {} 0}
                     width 5 offset 0
     misc_feature    complement(1599..1610)
                     /vntifkey="21"
                     /label=U13
                     /ApEinfo_fwdcolor=pink
                     /ApEinfo_revcolor=#00ffff
                     /ApEinfo_graphicformat=arrow_data {{0 1 2 0 0 -1} {} 0}
                     width 5 offset 0
     misc_feature    complement(58..90)
                     /label=NP nc 3'
                     /ApEinfo_fwdcolor=#008000
                     /ApEinfo_revcolor=green
                     /ApEinfo_graphicformat=arrow_data {{0 1 2 0 0 -1} {} 0}
                     width 5 offset 0
     misc_feature    complement(46..57)
                     /vntifkey="21"
                     /label=U12
                     /ApEinfo_fwdcolor=pink
                     /ApEinfo_revcolor=#00ffff
                     /ApEinfo_graphicformat=arrow_data {{0 1 2 0 0 -1} {} 0}
                     width 5 offset 0
     misc_feature    complement(1588..1598)
                     /label=NP nc 5'
                     /ApEinfo_fwdcolor=#008000
                     /ApEinfo_revcolor=green
                     /ApEinfo_graphicformat=arrow_data {{0 1 2 0 0 -1} {} 0}
                     width 5 offset 0
     misc_feature    91..1587
                     /label=NP S009
                     /ApEinfo_fwdcolor=#ff6666
                     /ApEinfo_revcolor=green
                     /ApEinfo_graphicformat=arrow_data {{0 1 2 0 0 -1} {} 0}
                     width 5 offset 0
ORIGIN
        1 ctagcagtta accggagtac tggtcgacct ccgaagttgg gggggagcaa aagcagggta
       61 gataatcact cacagagtga catcgaaatc ATGGCGTCTC AAGGCACCAA ACGATCTTAT
      121 GAGCAGATGG AAACTGGTGG GGAACGCCAG AACGCCACTG AAATCAGAGC ATCTGTTGGG
      181 AGAATGGTTG GTGGAATCGG GAGATTCTAC ATACAGATGT GCACTGAACT CAAACTCAGT
      241 GACTACGAAG GGAGACTGAT CCAAAACAGC ATAACAATAG AGAGAATGGT TCTCTCGGCA
      301 TTTGATGAGA GGAGAAACAA ATATCTAGAA GAGCATCCCA GTGCTGGGAA AGACCCCAAG
      361 AAGACTGGTG GTCCAATCTA CAGAAGGAGA GATGGAAAAT GGATGAGAGA ATTGATCCTA
      421 TATGACAAAG AAGAGATCAG AAGGATTTGG CGTCAAGCGA ATAATGGAGA AGACGCAACT
      481 GCTGGTCTCA CCCATTTGAT GATCTGGCAT TCCAATCTGA ATGATGCCAC ATACCAGAGA
      541 ACAAGGGCAC TTGTGCGTAC TGGGATGGAT CCCAGGATGT GCTCTCTGAT GCAAGGCTCA
      601 ACTCTTCCGA GGAGGTCTGG AGCTGCTGGA GCAGCAGTGA AAGGGGTTGG AACAATGGTG
      661 ATGGAATTGA TCCGGATGAT CAAGCGAGGG ATCAATGATC GGAATTTCTG GAGAGGCGAA
      721 AATGGACGGA GGACAAGAAT TGCTTACGAA AGAATGTGCA ACATCCTCAA GGGGAAATTC
      781 CAAACAGCAG CACAACGAGC AATGATGGAC CAGGTGAGAG AAAGCCGGAA TCCTGGGAAT
      841 GCTGAAATTG AAGATCTCAT CTTTCTCGCA CGGTCTGCTC TCATTCTGAG AGGATCAGTG
      901 GCTCATAAGT CCTGCCTGCC TGCTTGTGTG TATGGACTTG CTGTAGCCAG TGGATACGAC
      961 TTTGAAAGGG AGGGATACTC CCTAGTCGGA ATCGACCCTT TCCGTCTGCT CCAAAACAGT
     1021 CAAGTCTTCA GTCTCATCAG ACCGAACGAA AATCCAGCAC ATAAAAGTCA ACTGGTATGG
     1081 ATGGCATGTC ACTCTGCAGC ATTTGAAGAT CTGAGAGTGT CAAGCTTCAT CAGAGGGACA
     1141 AGAGTAGTCC CAAGAGGACA ACTGTCCACC AGAGGAGTTC AGATTGCTTC AAATGAAAAC
     1201 ATGGAGACAA TGGACTCCAG TACTCTTGAA TTGAGAAGCA GATACTGGGC TATAAGGACC
     1261 AGAAGCGGAG GGAACACTAA CCAGCAGAGA GCATCTGCAG GGCAAATCAG CGTGCAGCCC
     1321 ACATTCTCTG TGCAGAGAAG CCTCCCGTTT GAGAGAGCAA CCATTATGGC GGCATTTACA
     1381 GGAAACACTG AAGGCAGAAC TTCAGACATG AGAACTGAGA TCATAAGGAT GATGGAAAAT
     1441 GCCCGACCTG AAGATGTGTC TTTCCAGGGG CGGGGAGTCT TCGAGCTCTC GGACGAAAAG
     1501 GCAACGAACC CGATCGTGCC TTCCTTTGAC ATGAGTAATG AAGGATCTTA TTTCTTCGGA
     1561 GACAATGCAG AGGAGTATGA CAATTAAaga aaaataccct tgtttctact aataacccgg
     1621 cggcccaaaa tgccgactcg gagcgaaaga tatacctccc ccggggccgg gaggtcgcgt
     1681 caccgaccac gccgccggcc caggcgacgc gcgacacgga cacctgtccc caaaaacgcc
     1741 accatcgcag ccacacacgg agcgcccggg gccctctggt caaccccagg acacacgcgg
     1801 gagcagcgcc gggccgggga cgccctcccg gcggtcacct aaatgctaga gctcgctgat
     1861 cagcctcgac tgtgccttct agttgccagc catctgttgt ttgcccctcc cccgtgcctt
     1921 ccttgaccct ggaaggtgcc actcccactg tcctttccta ataaaatgag gaaattgcat
     1981 cgcattgtct gagtaggtgt cattctattc tggggggtgg ggtggggcag gacagcaagg
     2041 gggaggattg ggaagacaat agcaggcatg ctggggatgc ggtgggctct atggcttctg
     2101 aggcggaaag aaccagctgc attaatgaat cggccaacgc gcggggagag gcggtttgcg
     2161 tattgggcgc tcttccgctt cctcgctcac tgactcgctg cgctcggtcg ttcggctgcg
     2221 gcgagcggta tcagctcact caaaggcggt aatacggtta tccacagaat caggggataa
     2281 cgcaggaaag aacatgtgag caaaaggcca gcaaaaggcc aggaaccgta aaaaggccgc
     2341 gttgctggcg tttttccata ggctccgccc ccctgacgag catcacaaaa atcgacgctc
     2401 aagtcagagg tggcgaaacc cgacaggact ataaagatac caggcgtttc cccctggaag
     2461 ctccctcgtg cgctctcctg ttccgaccct gccgcttacc ggatacctgt ccgcctttct
     2521 cccttcggga agcgtggcgc tttctcaatg ctcacgctgt aggtatctca gttcggtgta
     2581 ggtcgttcgc tccaagctgg gctgtgtgca cgaacccccc gttcagcccg accgctgcgc
     2641 cttatccggt aactatcgtc ttgagtccaa cccggtaaga cacgacttat cgccactggc
     2701 agcagccact ggtaacagga ttagcagagc gaggtatgta ggcggtgcta cagagttctt
     2761 gaagtggtgg cctaactacg gctacactag aaggacagta tttggtatct gcgctctgct
     2821 gaagccagtt accttcggaa aaagagttgg tagctcttga tccggcaaac aaaccaccgc
     2881 tggtagcggt ggtttttttg tttgcaagca gcagattacg cgcagaaaaa aaggatctca
     2941 agaagatcct ttgatctttt ctacggggtc tgacgctcag tggaacgaaa actcacgtta
     3001 agggattttg gtcatgagat tatcaaaaag gatcttcacc tagatccttt taaattaaaa
     3061 atgaagtttt aaatcaatct aaagtatata tgagtaaact tggtctgaca gttaccaatg
     3121 cttaatcagt gaggcaccta tctcagcgat ctgtctattt cgttcatcca tagttgcctg
     3181 actccccgtc gtgtagataa ctacgatacg ggagggctta ccatctggcc ccagtgctgc
     3241 aatgataccg cgagacccac gctcaccggc tccagattta tcagcaataa accagccagc
     3301 cggaagggcc gagcgcagaa gtggtcctgc aactttatcc gcctccatcc agtctattaa
     3361 ttgttgccgg gaagctagag taagtagttc gccagttaat agtttgcgca acgttgttgc
     3421 cattgctaca ggcatcgtgg tgtcacgctc gtcgtttggt atggcttcat tcagctccgg
     3481 ttcccaacga tcaaggcgag ttacatgatc ccccatgttg tgcaaaaaag cggttagctc
     3541 cttcggtcct ccgatcgttg tcagaagtaa gttggccgca gtgttatcac tcatggttat
     3601 ggcagcactg cataattctc ttactgtcat gccatccgta agatgctttt ctgtgactgg
     3661 tgagtactca accaagtcat tctgagaata gtgtatgcgg cgaccgagtt gctcttgccc
     3721 ggcgtcaata cgggataata ccgcgccaca tagcagaact ttaaaagtgc tcatcattgg
     3781 aaaacgttct tcggggcgaa aactctcaag gatcttaccg ctgttgagat ccagttcgat
     3841 gtaacccact cgtgcaccca actgatcttc agcatctttt actttcacca gcgtttctgg
     3901 gtgagcaaaa acaggaaggc aaaatgccgc aaaaaaggga ataagggcga cacggaaatg
     3961 ttgaatactc atactcttcc tttttcaata ttattgaagc atttatcagg gttattgtct
     4021 catgagcgga tacatatttg aatgtattta gaaaaataaa caaatagggg ttccgcgcac
     4081 atttccccga aaagtgccac ctgacgtcga tatgccaagt acgcccccta ttgacgtcaa
     4141 tgacggtaaa tggcccgcct ggcattatgc ccagtacatg accttatggg actttcctac
     4201 ttggcagtac atctacgtat tagtcatcgc tattaccatg gtgatgcggt tttggcagta
     4261 catcaatggg cgtggatagc ggtttgactc acggggattt ccaagtctcc accccattga
     4321 cgtcaatggg agtttgtttt ggcaccaaaa tcaacgggac tttccaaaat gtcgtaacaa
     4381 ctccgcccca ttgacgcaaa tgggcggtag gcgtgtacgg tgggaggtct atataagcag
     4441 agctctctgg ctaactagag aacccactgc ttactggctt atcgaaatta atacgactca
     4501 ctatagggag acccaagctg ttaacg   
//
