# Supplementary material for: Comprehensive mapping of adaptation of the avian influenza polymerase protein PB2 to humans
Source: eLife. 2019 Apr 30;8:e45079. doi: 10.7554/eLife.45079 (PMC6491042; doi:10.7554/eLife.45079)
Supplement: Supplementary file 1. [file elife-45079-supp1.zip › FileS1_Plasmids/1615_pHH-S009-PB2flank99-100-eGFP.gb]

LOCUS       1615_pHH-S009-PB2flank99-100-eGFP        3808 bp    DNA     circular     26-NOV-2016
DEFINITION  pHH21 plasmid, for expressing authentic vRNA molecules using PolI
            promoter / terminator.
ACCESSION   urn.local...5v-6we9s5h
KEYWORDS    .
SOURCE      
  ORGANISM  
            .
FEATURES             Location/Qualifiers
     CDS             order(complement(<1..269),complement(3220..>3808))
                     /label="AmpR"
     terminator      complement(804..969)
                     /label="PolI terminator"
     primer_bind     955..990
                     /Sequence="CCGAAGTTGGGGGGGAGCGAAAGCAGGTCAATTATA"
                     /Hairpin_Tm="65.8"
                     /Tm="73.1"
                     /Self_Dimer_Tm="None"
                     /%GC="52.8"
                     /created_by="primer3"
                     /label="WSNnc_PB2_F_pHH"
     misc_feature    complement(970..981)
                     /vntifkey=21
                     /ApEinfo_fwdcolor="pink"
                     /ApEinfo_revcolor="#00ffff"
                     /ApEinfo_graphicformat="arrow_data {{0 1 2 0 0 -1} {} 0}"
                     /label="U12"
     misc_feature    982..996
                     /ApEinfo_label="PB2 non-coding"
                     /ApEinfo_fwdcolor="#008000"
                     /ApEinfo_revcolor="green"
                     /ApEinfo_graphicformat="arrow_data {{0 1 2 0 0 -1} {} 0}"
                     /label="PB2 non-coding(1)"
     misc_feature    997
                     /Original_Bases="A"
                     /label="A"
                     /note="Geneious type: Editing History Replacement"
     misc_feature    997..1915
                     /ApEinfo_fwdcolor="#ff6666"
                     /ApEinfo_revcolor="green"
                     /ApEinfo_graphicformat="arrow_data {{0 1 2 0 0 -1} {} 0}"
                     /label="PB2 S009"
     misc_feature    1027
                     /Original_Bases="A"
                     /label="A"
                     /note="Geneious type: Editing History Replacement"
     primer_bind     complement(1067..1110)
                     /created_by="User"
                     /Sequence="GCCCTTGCTGACCATTTTTTTGATTATGGCCAAATGATCCACAG"
                     /modified_by="User"
                     /label="PB2s009_5cds99_R"
     misc_feature    1078
                     /Original_Bases="A"
                     /label="A"
                     /note="Geneious type: Editing History Replacement"
     CDS             1096..1815
                     /label="eGFP"
     misc_feature    1096..1815
                     /Original_Bases="TACACATCAGGAAGACAAGAGAAGAATCCCGCACTCAGGAT
                     GAAATGGATGATGGCAATGAAATATCCAATTACAGCGGATAAGAGAATAATGGAGATG
                     ATTCCCGAGAGGAATGAACAAGGGCAAACCCTCTGGAGCAAAACAAATGATGCCGGCT
                     CAGACCGAGTGATGGTATCACCTCTGGCTGTGACATGGTGGAATAGGAATGGACCAAC
                     AACAAGTACAGTTCACTACCCAAAGGTATATAAAACCTATTTCGAAAAGGTCGAAAGG
                     TTAAAACATGGGACCTTTGGCCCCGTTCACTTCAGGAATCAAGTTAAGATAAGACGGA
                     GAGTTGACATAAACCCTGGCCATGCAGACCTCAGTGCTAAAGAAGCACAGGATGTAAT
                     CATGGAAGTTGTTTTCCCAAATGAAGTGGGAGCCAGGATATTAACATCGGAGTCACAG
                     CTGACAATAACAAGAGAGAAAAAGGAAGAACTCCAAGATTGTAAAATTGCCCCCTTGA
                     TGGTAGCATACATGCTAGAAAGAGAGTTAGTCCGCAAAACGAGGTTCCTCCCAGTGGC
                     TGGTGGAACAAGCAGTGTTTATATTGAAGTGTTGCATTTGACCCAGGGAACATGCTGG
                     GAGCAGATGTACACTCCAGGAGGGGAAGTGAGAAATGATGATGTTGACCAAAGTTTAA
                     TTATCGCTGCCAGGAATATAGTAAGAAGAGCAACGGTATCAGCAGACCCACTAGCGTC
                     TCTATTGGAGATGTGCCACAGCACACAGATTGGTGGAATAAGGATGGTAGACATCCTT
                     AGGCAGAATCCAACAGAGGAACAAGCCGTAGATATATGCAAGGCGGCAATGGGCTTGA
                     GGATTAGCTCATCTTTCAGCTTCGGTGGATTCACTTTTAAAAGAACAAGTGGGTCGTC
                     AGTCAAAAGAGAAGAAGAAGTGCTTACAGGCAACCTTCAAACACTGAAAATAAGAGTG
                     CATGAGGGGTATGAAGAATTCACAATGGTTGGGAGAAGAGCAACAGCCATTCTCAGGA
                     AGGCAACCAGGAGATTGATTCAGCTAATAGTCAGTGGGAGAGATGAACAGTCAATTGC
                     TGAAGCAATAATTGTAGCTCTGGTATTTTCACAAGAGGATTGCATGATCAAGGCAGTT
                     CGGGGTGATCTGAACTTTGTCAATAGAGCAAACCAGCGCCTAAACCCCATGCATCAAC
                     TCTTGAGACATTTCCAAAAGGATGCAAAAGTGCTTTTCCAAAATTGGGGAATTGAACC
                     CATTGACAATGTGATGGGAATGATCGGAATACTACCCGACATGACCCCAAGTACTGAG
                     ATGTCATTGAGAGGGATAAGAGTCAGCAAAATGGGAGTAGATGAATACTCCAGCACAG
                     AGAGAGTGGTGGTGAGCATTGACCGTTTTTTAAGGGTTCGGGACCAACGGGGAAATGT
                     ACTACTGTCACCTGAAGAAGTCAGCGAGACGCAAGGGACGGAAAAGTTGACAATAACT
                     TACTCATCATCAATGATGTGGGAGATCAATGGTCCTGAATCAGTGTTGGTCAATACTT
                     ACCAGTGGATCATCAGAAACTGGGAGACTGTGAAAATTCAATGGTCACAGGATCCCAC
                     AATGTTGTACAATAAGATGGAATTCGAGCCATTTCAGTCTCTGGTCCCTAAGGCAGCT
                     AGAGGTCAATACAGCGGATTCGTGAGGACACTGTTCCAACAAATGCGGGATGTGCTTG
                     GAACATTTGATACTGTTCAGATAATAAAACTTCTCCCCTTTGCTGCTGCCCCACCAGA
                     ACAGAGTAGGATGCAGTTCTCCTCCTTGACTGTGAATGTAAGAGGATCAGGAATGAGG
                     ATACTGGTAAGAGGCAACTCTCCAGTGTTCAATTACAACAAGGCCACCAAGAGGCTTA
                     CAGTCCTCGGGAAAGATGCAGGTGCATTAACTGAAGACCCAGATGAAGGCACAGCTGG
                     AGTGGAATCTGCTGTTCTGAGAGGATTCCTCATTTTGGGCAAAGAAGACAAGAGATAT
                     GGCCCAGCATTGAGCATCAATGAACTGAGCAATCTTGCAAAAGGGGAGAAGGCTAACG
                     TGCTAATTGG"
                     /label="TACACATCAGGAAGACAAGAGAAGAATCCCGCACTCAGGATGAAATGGAT
                     GATGGCAATGAAATATCCAATTACAGCGGATAAGAGAATAATGGAGATGATTCCCGAG
                     AGGAATGAACAAGGGCAAACCCTCTGGAGCAAAACAAATGATGCCGGCTCAGACCGAG
                     TGATGGTATCACCTCTGGCTGTGACATGGTGGAATAGGAATGGACCAACAACAAGTAC
                     AGTTCACTACCCAAAGGTATATAAAACCTATTTCGAAAAGGTCGAAAGGTTAAAACAT
                     GGGACCTTTGGCCCCGTTCACTTCAGGAATCAAGTTAAGATAAGACGGAGAGTTGACA
                     TAAACCCTGGCCATGCAGACCTCAGTGCTAAAGAAGCACAGGATGTAATCATGGAAGT
                     TGTTTTCCCAAATGAAGTGGGAGCCAGGATATTAACATCGGAGTCACAGCTGACAATA
                     ACAAGAGAGAAAAAGGAAGAACTCCAAGATTGTAAAATTGCCCCCTTGATGGTAGCAT
                     ACATGCTAGAAAGAGAGTTAGTCCGCAAAACGAGGTTCCTCCCAGTGGCTGGTGGAAC
                     AAGCAGTGTTTATATTGAAGTGTTGCATTTGACCCAGGGAACATGCTGGGAGCAGATG
                     TACACTCCAGGAGGGGAAGTGAGAAATGATGATGTTGACCAAAGTTTAATTATCGCTG
                     CCAGGAATATAGTAAGAAGAGCAACGGTATCAGCAGACCCACTAGCGTCTCTATTGGA
                     GATGTGCCACAGCACACAGATTGGTGGAATAAGGATGGTAGACATCCTTAGGCAGAAT
                     CCAACAGAGGAACAAGCCGTAGATATATGCAAGGCGGCAATGGGCTTGAGGATTAGCT
                     CATCTTTCAGCTTCGGTGGATTCACTTTTAAAAGAACAAGTGGGTCGTCAGTCAAAAG
                     AGAAGAAGAAGTGCTTACAGGCAACCTTCAAACACTGAAAATAAGAGTGCATGAGGGG
                     TATGAAGAATTCACAATGGTTGGGAGAAGAGCAACAGCCATTCTCAGGAAGGCAACCA
                     GGAGATTGATTCAGCTAATAGTCAGTGGGAGAGATGAACAGTCAATTGCTGAAGCAAT
                     AATTGTAGCTCTGGTATTTTCACAAGAGGATTGCATGATCAAGGCAGTTCGGGGTGAT
                     CTGAACTTTGTCAATAGAGCAAACCAGCGCCTAAACCCCATGCATCAACTCTTGAGAC
                     ATTTCCAAAAGGATGCAAAAGTGCTTTTCCAAAATTGGGGAATTGAACCCATTGACAA
                     TGTGATGGGAATGATCGGAATACTACCCGACATGACCCCAAGTACTGAGATGTCATTG
                     AGAGGGATAAGAGTCAGCAAAATGGGAGTAGATGAATACTCCAGCACAGAGAGAGTGG
                     TGGTGAGCATTGACCGTTTTTTAAGGGTTCGGGACCAACGGGGAAATGTACTACTGTC
                     ACCTGAAGAAGTCAGCGAGACGCAAGGGACGGAAAAGTTGACAATAACTTACTCATCA
                     TCAATGATGTGGGAGATCAATGGTCCTGAATCAGTGTTGGTCAATACTTACCAGTGGA
                     TCATCAGAAACTGGGAGACTGTGAAAATTCAATGGTCACAGGATCCCACAATGTTGTA
                     CAATAAGATGGAATTCGAGCCATTTCAGTCTCTGGTCCCTAAGGCAGCTAGAGGTCAA
                     TACAGCGGATTCGTGAGGACACTGTTCCAACAAATGCGGGATGTGCTTGGAACATTTG
                     ATACTGTTCAGATAATAAAACTTCTCCCCTTTGCTGCTGCCCCACCAGAACAGAGTAG
                     GATGCAGTTCTCCTCCTTGACTGTGAATGTAAGAGGATCAGGAATGAGGATACTGGTA
                     AGAGGCAACTCTCCAGTGTTCAATTACAACAAGGCCACCAAGAGGCTTACAGTCCTCG
                     GGAAAGATGCAGGTGCATTAACTGAAGACCCAGATGAAGGCACAGCTGGAGTGGAATC
                     TGCTGTTCTGAGAGGATTCCTCATTTTGGGCAAAGAAGACAAGAGATATGGCCCAGCA
                     TTGAGCATCAATGAACTGAGCAATCTTGCAAAAGGGGAGAAGGCTAACGTGCTAATTG
                     G"
                     /note="Geneious type: Editing History Replacement"
     primer_bind     1096..1111
                     /Sequence="ATGGTCAGCAAGGGCG"
                     /Hairpin_Tm="47.5"
                     /Tm="56.6"
                     /Self_Dimer_Tm="None"
                     /%GC="62.5"
                     /created_by="primer3"
                     /label="GFP_F"
     primer_bind     complement(1794..1815)
                     /Sequence="TTATTTGTACAGCTCGTCCATG"
                     /Hairpin_Tm="None"
                     /Tm="56.5"
                     /Self_Dimer_Tm="None"
                     /%GC="40.9"
                     /created_by="primer3"
                     /label="GFP_R"
     primer_bind     1801..1835
                     /Sequence="GAGCTGTACAAATAAGCAAGGAGACGTAGTGTTGG"
                     /Hairpin_Tm="47.0"
                     /Tm="68.3"
                     /Self_Dimer_Tm="None"
                     /%GC="45.7"
                     /modified_by="User"
                     /label="PB2s009_3cds100_F"
     misc_feature    1916..1937
                     /ApEinfo_fwdcolor="#008000"
                     /ApEinfo_revcolor="green"
                     /ApEinfo_graphicformat="arrow_data {{0 1 2 0 0 -1} {} 0}"
                     /label="PB2 non-coding"
     primer_bind     complement(1925..1964)
                     /Sequence="GGCCGCCGGGTTATTAGTAGAAACAAGGTCGTTTTTAAAC"
                     /created_by="User"
                     /label="WSNnc_PB2_R_pHH"
     misc_feature    complement(1938..1949)
                     /vntifkey=21
                     /ApEinfo_fwdcolor="pink"
                     /ApEinfo_revcolor="#00ffff"
                     /ApEinfo_graphicformat="arrow_data {{0 1 2 0 0 -1} {} 0}"
                     /label="U13"
     misc_feature    complement(1950..2352)
                     /label="PolI promoter"
ORIGIN      
        1 ccgagttgct cttgcccggc gtcaacacgg gataataccg cgccacatag cagaacttta
       61 aaagtgctca tcattggaaa acgttcttcg gggcgaaaac tctcaaggat cttaccgctg
      121 ttgagatcca gttcgatgta acccactcgt gcacccaact gatcttcagc atcttttact
      181 ttcaccagcg tttctgggtg agcaaaaaca ggaaggcaaa atgccgcaaa aaagggaata
      241 agggcgacac ggaaatgttg aatactcata ctcttccttt ttcaatatta ttgaagcatt
      301 tatcagggtt attgtctcat gagcggatac atatttgaat gtatttagaa aaataaacaa
      361 aagagtttgt agaaacgcaa aaaggccatc cgtcaggatg gccttctgct taatttgatg
      421 cctggcagtt tatggcgggc gtcctgcccg ccaccctccg ggccgttgct tcgcaacgtt
      481 caaatccgct cccggcggat ttgtcctact caggagagcg ttcaccgaca aacaacagat
      541 aaaacgaaag gcccagtctt tcgactgagc ctttcgtttt atttgatgcc tggcagttcc
      601 ctactctcgc atggggagac cccacactac catcggcgct acggcgtttc acttctgagt
      661 tcggcatggg gtcaggtggg accaccgcgc tactgccgcc aggcaaattc tgttttatca
      721 gaccgcttct gcgttctgat ttaatctgta tcaggctgaa aatttttttt catccgccaa
      781 aacagccaag ctagcggccg atccccaaaa aaaaaaaaaa aaaaagagtc cagagtggcc
      841 ccgccgctcc gcgccggggg gggggggggg gggggacact ttcggacatc tggtcgacct
      901 ccagcatcgg gggaaaaaaa aaaacaaagt gtcgcccgga gtactggtcg acctccgaag
      961 ttggggggga gcgaaagcag gtcaattata ttcaatttgg agagaataaa agaactgaga
     1021 gatctattgt cacagtcccg cactcgcgag atactcacca aaaccactgt ggatcatttg
     1081 gccataatca aaaaaatggt cagcaagggc gaggagctgt tcaccggggt ggtgcccatc
     1141 ctggtcgagc tggacggcga cgtaaacggc cacaagttca gcgtgtccgg cgagggcgag
     1201 ggcgatgcca cctacggcaa gctgaccctg aagttcatct gcaccaccgg caagctgccc
     1261 gtgccctggc ccaccctcgt gaccaccctg acctacggcg tgcagtgctt cagccgctac
     1321 cccgaccaca tgaagcagca cgacttcttc aagtccgcca tgcccgaagg ctacgtccag
     1381 gagcgcacca tcttcttcaa ggacgacggc aactacaaga cccgcgccga ggtgaagttc
     1441 gagggcgaca ccctggtgaa ccgcatcgag ctgaagggca tcgacttcaa ggaggacggc
     1501 aacatcctgg ggcacaagct ggagtacaac tacaacagcc acaacgtcta tatcatggcc
     1561 gacaagcaga agaacggcat caaggtgaac ttcaagatcc gccacaacat cgaggacggc
     1621 agcgtgcagc tcgccgacca ctaccagcag aacaccccca tcggcgacgg ccccgtgctg
     1681 ctgcccgaca accactacct gagcacccag tccgccctga gcaaagaccc caacgagaag
     1741 cgcgatcaca tggtcctgct ggagttcgtg accgccgccg ggatcactct cggcatggac
     1801 gagctgtaca aataagcaag gagacgtagt gttggtaatg aaacggaaac gggactctag
     1861 catacttact gacagccaga cagcgaccaa aaggattcgg atggccatca attagtgtcg
     1921 aatagtttaa aaacgacctt gtttctacta ataacccggc ggcccaaaat gccgactcgg
     1981 agcgaaagat atacctcccc cggggccggg aggtcgcgtc accgaccacg ccgccggccc
     2041 aggcgacgcg cgacacggac acctgtcccc aaaaacgcca ccatcgcagc cacacacgga
     2101 gcgcccgggg ccctctggtc aaccccagga cacacgcggg agcagcgccg ggccggggac
     2161 gccctcccgg ccgcccgtgc cacacgcagg gggccggccc gtgtctccag agcgggagcc
     2221 ggaagcattt tcggccggcc cctcctacga ccgggacaca cgagggaccg aaggccggcc
     2281 aggcgcgacc tctcgggccg cacgcgcgct cagggagcgc tctccgactc cgcacgggga
     2341 ctcgccagaa aggatcgtga tctgcattaa tgaatcaggg gataacgcag gaaagaacat
     2401 gtgagcaaaa ggccagcaaa aggccaggaa ccgtaaaaag gccgcgttgc tggcgttttt
     2461 ccataggctc cgcccccctg acgagcatca caaaaatcga cgctcaagtc agaggtggcg
     2521 aaacccgaca ggactataaa gataccaggc gtttccccct ggaagctccc tcgtgcgctc
     2581 tcctgttccg accctgccgc ttaccggata cctgtccgcc tttctccctt cgggaagcgt
     2641 ggcgctttct catagctcac gctgtaggta tctcagttcg gtgtaggtcg ttcgctccaa
     2701 gctgggctgt gtgcacgaac cccccgttca gcccgaccgc tgcgccttat ccggtaacta
     2761 tcgtcttgag tccaacccgg taagacacga cttatcgcca ctggcagcag ccactggtaa
     2821 caggattagc agagcgaggt atgtaggcgg tgctacagag ttcttgaagt ggtggcctaa
     2881 ctacggctac actagaagaa cagtatttgg tatctgcgct ctgctgaagc cagttacctt
     2941 cggaaaaaga gttggtagct cttgatccgg caaacaaacc accgctggta gcggtggttt
     3001 ttttgtttgc aagcagcaga ttacgcgcag aaaaaaagga tctcaagaag atcctttgat
     3061 cttttctacg gggtctgacg ctcagtggaa cgaaaactca cgttaaggga ttttggtcat
     3121 gagattatca aaaaggatct tcacctagat ccttttaaat taaaaatgaa gttttaaatc
     3181 aatctaaagt atatatgagt aaacttggtc tgacagttac caatgcttaa tcagtgaggc
     3241 acctatctca gcgatctgtc tatttcgttc atccatagtt gcctgactcc ccgtcgtgta
     3301 gataactacg atacgggagg gcttaccatc tggccccagt gctgcaatga taccgcgaga
     3361 cccacgctca ccggctccag atttatcagc aataaaccag ccagccggaa gggccgagcg
     3421 cagaagtggt cctgcaactt tatccgcctc catccagtct attaattgtt gccgggaagc
     3481 tagagtaagt agttcgccag ttaatagttt gcgcaacgtt gttgccattg ctacaggcat
     3541 cgtggtgtca cgctcgtcgt ttggtatggc ttcattcagc tccggttccc aacgatcaag
     3601 gcgagttaca tgatccccca tgttgtgcaa aaaagcggtt agctccttcg gtcctccgat
     3661 cgttgtcaga agtaagttgg ccgcagtgtt atcactcatg gttatggcag cactgcataa
     3721 ttctcttact gtcatgccat ccgtaagatg cttttctgtg actggtgagt actcaaccaa
     3781 gtcattctga gaatagtgta tgcggcga
//
