# Supplementary material for: Comprehensive mapping of adaptation of the avian influenza polymerase protein PB2 to humans
Source: eLife. 2019 Apr 30;8:e45079. doi: 10.7554/eLife.45079 (PMC6491042; doi:10.7554/eLife.45079)
Supplement: Supplementary file 1. [file elife-45079-supp1.zip › FileS1_Plasmids/1702_pHWremoveCMV_S009_PB2.gb]

LOCUS       1702_pHWremoveCMV_S009_PB2        4943 bp ds-DNA     circular     09-FEB-2017
DEFINITION  Cloning plasmid (BsmBI sites) for influenza genes under ambisense
            PolI and PolII promoters to produce both vRNA and mRNA.
ACCESSION   urn.local...n-6tvs2xf
KEYWORDS    influenza; PR8; X31.
SOURCE      
  ORGANISM  
            .
COMMENT     Bidirectional reverse genetic plasmids for PB2 from A/green-winged
            teal/Ohio/175/1986 (H2N1), also referred to as S009 in Mehle et al.
            2009 and 2012. The coding sequence was amplified by PCR off
            pCAGGS-S009-PB2, which was shared by Jeffrey Taubenberger. The gene
            was then cloned by In-Fusion into pHW2000-ins plasmid (#745) that
            was digested with BsmBI. The non-coding sequences are derived from
            plasmid 30 (WSN). The PB2 CDS sequence is as shared with us from
            Andrew Mehle. *Confirmed by sequencing from nt 41 to 2450 (Shirleen
            Soh, 4/11/2016) ApEinfo:methylated:1.
FEATURES             Location/Qualifiers
     misc_feature    11..45
                     /vntifkey=21
                     /note="terminator for pol1"
                     /ApEinfo_fwdcolor="pink"
                     /ApEinfo_revcolor="pink"
                     /ApEinfo_graphicformat="arrow_data {{0 1 2 0 0 -1} {} 0}"
                     /label="tI"
     misc_feature    complement(46..57)
                     /vntifkey=21
                     /ApEinfo_fwdcolor="pink"
                     /ApEinfo_revcolor="#00ffff"
                     /ApEinfo_graphicformat="arrow_data {{0 1 2 0 0 -1} {} 0}"
                     /label="U12"
     misc_feature    58..72
                     /ApEinfo_label="PB2 non-coding"
                     /ApEinfo_fwdcolor="#008000"
                     /ApEinfo_revcolor="green"
                     /ApEinfo_graphicformat="arrow_data {{0 1 2 0 0 -1} {} 0}"
                     /label="PB2 non-coding(1)"
     misc_feature    73..2352
                     /ApEinfo_fwdcolor="#ff6666"
                     /ApEinfo_revcolor="green"
                     /ApEinfo_graphicformat="arrow_data {{0 1 2 0 0 -1} {} 0}"
                     /label="PB2 S009"
     primer_bind     1881..1903
                     /Sequence="GCGGGATGTGCTTGGAACATTTG"
                     /Hairpin_Tm="38.4"
                     /Tm="63.3"
                     /Self_Dimer_Tm="None"
                     /%GC="52.2"
                     /modified_by="User"
                     /label="seq_S009PB2_int1808F"
     primer_bind     complement(1979..2003)
                     /Sequence="CCTGATCCTCTTACATTCACAGTCA"
                     /Hairpin_Tm="None"
                     /Tm="60.1"
                     /Self_Dimer_Tm="None"
                     /%GC="44.0"
                     /created_by="primer3"
                     /label="seq_S009PB2_int1931R"
     misc_feature    2353..2374
                     /ApEinfo_fwdcolor="#008000"
                     /ApEinfo_revcolor="green"
                     /ApEinfo_graphicformat="arrow_data {{0 1 2 0 0 -1} {} 0}"
                     /label="PB2 non-coding"
     misc_feature    complement(2375..2386)
                     /vntifkey=21
                     /ApEinfo_fwdcolor="pink"
                     /ApEinfo_revcolor="#00ffff"
                     /ApEinfo_graphicformat="arrow_data {{0 1 2 0 0 -1} {} 0}"
                     /label="U13"
     misc_feature    2387..2598
                     /vntifkey=21
                     /note="human pol1 promoter"
                     /ApEinfo_fwdcolor="pink"
                     /ApEinfo_revcolor="pink"
                     /ApEinfo_graphicformat="arrow_data {{0 1 2 0 0 -1} {} 0}"
                     /label="pIh"
     misc_signal     2624..2855
                     /vntifkey=87
                     /note="polyadenylation site"
                     /ApEinfo_fwdcolor="pink"
                     /ApEinfo_revcolor="pink"
                     /ApEinfo_graphicformat="arrow_data {{0 1 2 0 0 -1} {} 0}"
                     /label="aBGH"
     misc_marker     3078..3638
                     /vntifkey=22
                     /note="colEI-origin of replication"
                     /ApEinfo_fwdcolor="pink"
                     /ApEinfo_revcolor="pink"
                     /ApEinfo_graphicformat="arrow_data {{0 1 2 0 0 -1} {} 0}"
                     /label="ori"
     exon            3888..4748
                     /vntifkey=61
                     /note="beta-lactamase (ampR)"
                     /ApEinfo_fwdcolor="pink"
                     /ApEinfo_revcolor="pink"
                     /ApEinfo_graphicformat="arrow_data {{0 1 2 0 0 -1} {} 0}"
                     /label="bla"
     primer_bind     complement(4749..4853)
                     /Sequence="CGCGGAACCCCTATTTGTTTATTTTTCTAAATACATTCAAATATGTA
                     TCCGCTCATGAGACAATAACCCTGATAAATGCTTCAATAATATTGAAAAAGGAAGAGT
                     "
                     /created_by="User"
                     /label="bla promoter"
     primer_bind     4796..4821
                     /Sequence="TCATGAGCGGATACATATTTGAATGT"
                     /Hairpin_Tm="42.6"
                     /Tm="59.1"
                     /Self_Dimer_Tm="None"
                     /%GC="34.6"
                     /modified_by="User"
                     /label="seq_pHW_4796F"
     misc_feature    complement(4857..4879)
                     /Sequence="CAGGTGGCACTTTTCGGGGAAAT"
                     /Hairpin_Tm="31.3"
                     /Tm="63.8"
                     /Self_Dimer_Tm="None"
                     /%GC="52.2"
                     /modified_by="User"
                     /label="4,879 R"
                     /note="Geneious type: primer_bind_reverse"
     primer_bind     complement(4857..4887)
                     /Sequence="GCAGTGGGCAGGTGGCACTTTTCGGGGAAAT"
                     /Hairpin_Tm="49.6"
                     /Tm="73.9"
                     /Self_Dimer_Tm="4.0"
                     /%GC="58.1"
                     /modified_by="User"
                     /label="pHW_remCMV_4879R-5239"
     primer_bind     4872..4902
                     /Sequence="GCCACCTGCCCACTGCTTACTGGCTTATCGA"
                     /Hairpin_Tm="40.7"
                     /Tm="72.8"
                     /Self_Dimer_Tm="7.8"
                     /%GC="58.1"
                     /modified_by="User"
                     /label="pHW_remCMV_5239F-4879"
     misc_feature    4879^4880
                     /Original_Bases="ACGTCGATATGCCAAGTACGCCCCCTATTGACGTCAATGAC
                     GGTAAATGGCCCGCCTGGCATTATGCCCAGTACATGACCTTATGGGACTTTCCTACTT
                     GGCAGTACATCTACGTATTAGTCATCGCTATTACCATGGTGATGCGGTTTTGGCAGTA
                     CATCAATGGGCGTGGATAGCGGTTTGACTCACGGGGATTTCCAAGTCTCCACCCCATT
                     GACGTCAATGGGAGTTTGTTTTGGCACCAAAATCAACGGGACTTTCCAAAATGTCGTA
                     ACAACTCCGCCCCATTGACGCAAATGGGCGGTAGGCGTGTACGGTGGGAGGTCTATAT
                     AAGCAGAGCTCTCTGGCTAACTAGAGAA"
                     /label="ACGTCGATATGCCAAGTACGCCCCCTATTGACGTCAATGACGGTAAATGG
                     CCCGCCTGGCATTATGCCCAGTACATGACCTTATGGGACTTTCCTACTTGGCAGTACA
                     TCTACGTATTAGTCATCGCTATTACCATGGTGATGCGGTTTTGGCAGTACATCAATGG
                     GCGTGGATAGCGGTTTGACTCACGGGGATTTCCAAGTCTCCACCCCATTGACGTCAAT
                     GGGAGTTTGTTTTGGCACCAAAATCAACGGGACTTTCCAAAATGTCGTAACAACTCCG
                     CCCCATTGACGCAAATGGGCGGTAGGCGTGTACGGTGGGAGGTCTATATAAGCAGAGC
                     TCTCTGGCTAACTAGAGAA"
                     /note="Geneious type: Editing History Deletion"
     primer_bind     4880..4902
                     /Sequence="CCCACTGCTTACTGGCTTATCGA"
                     /Hairpin_Tm="None"
                     /Tm="62.3"
                     /Self_Dimer_Tm="None"
                     /%GC="52.2"
                     /modified_by="User"
                     /label="5,239 F"
ORIGIN      
        1 ctagcagtta accggagtac tggtcgacct ccgaagttgg gggggagcga aagcaggtca
       61 attatattca atatggagag aataaaagaa ctgagagatc taatgtcaca gtcccgcact
      121 cgcgagatac tcaccaaaac cactgtggat catatggcca taatcaaaaa atacacatca
      181 ggaagacaag agaagaatcc cgcactcagg atgaaatgga tgatggcaat gaaatatcca
      241 attacagcgg ataagagaat aatggagatg attcccgaga ggaatgaaca agggcaaacc
      301 ctctggagca aaacaaatga tgccggctca gaccgagtga tggtatcacc tctggctgtg
      361 acatggtgga ataggaatgg accaacaaca agtacagttc actacccaaa ggtatataaa
      421 acctatttcg aaaaggtcga aaggttaaaa catgggacct ttggccccgt tcacttcagg
      481 aatcaagtta agataagacg gagagttgac ataaaccctg gccatgcaga cctcagtgct
      541 aaagaagcac aggatgtaat catggaagtt gttttcccaa atgaagtggg agccaggata
      601 ttaacatcgg agtcacagct gacaataaca agagagaaaa aggaagaact ccaagattgt
      661 aaaattgccc ccttgatggt agcatacatg ctagaaagag agttagtccg caaaacgagg
      721 ttcctcccag tggctggtgg aacaagcagt gtttatattg aagtgttgca tttgacccag
      781 ggaacatgct gggagcagat gtacactcca ggaggggaag tgagaaatga tgatgttgac
      841 caaagtttaa ttatcgctgc caggaatata gtaagaagag caacggtatc agcagaccca
      901 ctagcgtctc tattggagat gtgccacagc acacagattg gtggaataag gatggtagac
      961 atccttaggc agaatccaac agaggaacaa gccgtagata tatgcaaggc ggcaatgggc
     1021 ttgaggatta gctcatcttt cagcttcggt ggattcactt ttaaaagaac aagtgggtcg
     1081 tcagtcaaaa gagaagaaga agtgcttaca ggcaaccttc aaacactgaa aataagagtg
     1141 catgaggggt atgaagaatt cacaatggtt gggagaagag caacagccat tctcaggaag
     1201 gcaaccagga gattgattca gctaatagtc agtgggagag atgaacagtc aattgctgaa
     1261 gcaataattg tagctctggt attttcacaa gaggattgca tgatcaaggc agttcggggt
     1321 gatctgaact ttgtcaatag agcaaaccag cgcctaaacc ccatgcatca actcttgaga
     1381 catttccaaa aggatgcaaa agtgcttttc caaaattggg gaattgaacc cattgacaat
     1441 gtgatgggaa tgatcggaat actacccgac atgaccccaa gtactgagat gtcattgaga
     1501 gggataagag tcagcaaaat gggagtagat gaatactcca gcacagagag agtggtggtg
     1561 agcattgacc gttttttaag ggttcgggac caacggggaa atgtactact gtcacctgaa
     1621 gaagtcagcg agacgcaagg gacggaaaag ttgacaataa cttactcatc atcaatgatg
     1681 tgggagatca atggtcctga atcagtgttg gtcaatactt accagtggat catcagaaac
     1741 tgggagactg tgaaaattca atggtcacag gatcccacaa tgttgtacaa taagatggaa
     1801 ttcgagccat ttcagtctct ggtccctaag gcagctagag gtcaatacag cggattcgtg
     1861 aggacactgt tccaacaaat gcgggatgtg cttggaacat ttgatactgt tcagataata
     1921 aaacttctcc cctttgctgc tgccccacca gaacagagta ggatgcagtt ctcctccttg
     1981 actgtgaatg taagaggatc aggaatgagg atactggtaa gaggcaactc tccagtgttc
     2041 aattacaaca aggccaccaa gaggcttaca gtcctcggga aagatgcagg tgcattaact
     2101 gaagacccag atgaaggcac agctggagtg gaatctgctg ttctgagagg attcctcatt
     2161 ttgggcaaag aagacaagag atatggccca gcattgagca tcaatgaact gagcaatctt
     2221 gcaaaagggg agaaggctaa cgtgctaatt gggcaaggag acgtagtgtt ggtaatgaaa
     2281 cggaaacggg actctagcat acttactgac agccagacag cgaccaaaag gattcggatg
     2341 gccatcaatt agtgtcgaat agtttaaaaa cgaccttgtt tctactaata acccggcggc
     2401 ccaaaatgcc gactcggagc gaaagatata cctcccccgg ggccgggagg tcgcgtcacc
     2461 gaccacgccg ccggcccagg cgacgcgcga cacggacacc tgtccccaaa aacgccacca
     2521 tcgcagccac acacggagcg cccggggccc tctggtcaac cccaggacac acgcgggagc
     2581 agcgccgggc cggggacgcc ctcccggcgg tcacctaaat gctagagctc gctgatcagc
     2641 ctcgactgtg ccttctagtt gccagccatc tgttgtttgc ccctcccccg tgccttcctt
     2701 gaccctggaa ggtgccactc ccactgtcct ttcctaataa aatgaggaaa ttgcatcgca
     2761 ttgtctgagt aggtgtcatt ctattctggg gggtggggtg gggcaggaca gcaaggggga
     2821 ggattgggaa gacaatagca ggcatgctgg ggatgcggtg ggctctatgg cttctgaggc
     2881 ggaaagaacc agctgcatta atgaatcggc caacgcgcgg ggagaggcgg tttgcgtatt
     2941 gggcgctctt ccgcttcctc gctcactgac tcgctgcgct cggtcgttcg gctgcggcga
     3001 gcggtatcag ctcactcaaa ggcggtaata cggttatcca cagaatcagg ggataacgca
     3061 ggaaagaaca tgtgagcaaa aggccagcaa aaggccagga accgtaaaaa ggccgcgttg
     3121 ctggcgtttt tccataggct ccgcccccct gacgagcatc acaaaaatcg acgctcaagt
     3181 cagaggtggc gaaacccgac aggactataa agataccagg cgtttccccc tggaagctcc
     3241 ctcgtgcgct ctcctgttcc gaccctgccg cttaccggat acctgtccgc ctttctccct
     3301 tcgggaagcg tggcgctttc tcaatgctca cgctgtaggt atctcagttc ggtgtaggtc
     3361 gttcgctcca agctgggctg tgtgcacgaa ccccccgttc agcccgaccg ctgcgcctta
     3421 tccggtaact atcgtcttga gtccaacccg gtaagacacg acttatcgcc actggcagca
     3481 gccactggta acaggattag cagagcgagg tatgtaggcg gtgctacaga gttcttgaag
     3541 tggtggccta actacggcta cactagaagg acagtatttg gtatctgcgc tctgctgaag
     3601 ccagttacct tcggaaaaag agttggtagc tcttgatccg gcaaacaaac caccgctggt
     3661 agcggtggtt tttttgtttg caagcagcag attacgcgca gaaaaaaagg atctcaagaa
     3721 gatcctttga tcttttctac ggggtctgac gctcagtgga acgaaaactc acgttaaggg
     3781 attttggtca tgagattatc aaaaaggatc ttcacctaga tccttttaaa ttaaaaatga
     3841 agttttaaat caatctaaag tatatatgag taaacttggt ctgacagtta ccaatgctta
     3901 atcagtgagg cacctatctc agcgatctgt ctatttcgtt catccatagt tgcctgactc
     3961 cccgtcgtgt agataactac gatacgggag ggcttaccat ctggccccag tgctgcaatg
     4021 ataccgcgag acccacgctc accggctcca gatttatcag caataaacca gccagccgga
     4081 agggccgagc gcagaagtgg tcctgcaact ttatccgcct ccatccagtc tattaattgt
     4141 tgccgggaag ctagagtaag tagttcgcca gttaatagtt tgcgcaacgt tgttgccatt
     4201 gctacaggca tcgtggtgtc acgctcgtcg tttggtatgg cttcattcag ctccggttcc
     4261 caacgatcaa ggcgagttac atgatccccc atgttgtgca aaaaagcggt tagctccttc
     4321 ggtcctccga tcgttgtcag aagtaagttg gccgcagtgt tatcactcat ggttatggca
     4381 gcactgcata attctcttac tgtcatgcca tccgtaagat gcttttctgt gactggtgag
     4441 tactcaacca agtcattctg agaatagtgt atgcggcgac cgagttgctc ttgcccggcg
     4501 tcaatacggg ataataccgc gccacatagc agaactttaa aagtgctcat cattggaaaa
     4561 cgttcttcgg ggcgaaaact ctcaaggatc ttaccgctgt tgagatccag ttcgatgtaa
     4621 cccactcgtg cacccaactg atcttcagca tcttttactt tcaccagcgt ttctgggtga
     4681 gcaaaaacag gaaggcaaaa tgccgcaaaa aagggaataa gggcgacacg gaaatgttga
     4741 atactcatac tcttcctttt tcaatattat tgaagcattt atcagggtta ttgtctcatg
     4801 agcggataca tatttgaatg tatttagaaa aataaacaaa taggggttcc gcgcacattt
     4861 ccccgaaaag tgccacctgc ccactgctta ctggcttatc gaaattaata cgactcacta
     4921 tagggagacc caagctgtta acg
//
