# Supplementary material for: Comprehensive mapping of adaptation of the avian influenza polymerase protein PB2 to humans
Source: eLife. 2019 Apr 30;8:e45079. doi: 10.7554/eLife.45079 (PMC6491042; doi:10.7554/eLife.45079)
Supplement: Supplementary file 1. [file elife-45079-supp1.zip › FileS1_Plasmids/1513_pHW-S009-PB1.gb]

LOCUS       1513_pHW_S009_PB        5302 bp ds-DNA     circular     11-APR-2016
DEFINITION  Cloning plasmid (BsmBI sites) for influenza genes under ambisense
            PolI and PolII promoters to produce both vRNA and mRNA.
KEYWORDS    influenza; PR8; X31.
SOURCE      
  ORGANISM  
COMMENT     Bidirectional reverse genetic plasmids for PB1 from A/green-winged
            teal/Ohio/175/1986 (H2N1), also referred to as S009 in Mehle et al.
            2009 and 2012. The coding sequence was amplified by PCR off
            pCAGGS-S009-PB1, which was shared by Jeffrey Taubenberger. The gene
            was then cloned by In-Fusion into pHW2000-ins plasmid (#745) that
            was digested with BsmBI. The non-coding sequences are derived from
            plasmid 31 (WSN). The PB1 CDS sequence is as shared with us from
            Andrew Mehle.  *Confirmed by sequencing from nt 36 to 2454
            (Shirleen Soh, 4/11/2016)
COMMENT     ApEinfo:methylated:1
FEATURES             Location/Qualifiers
     misc_signal     2624..2855
                     /vntifkey="87"
                     /note="polyadenylation site"
                     /label=aBGH
                     /ApEinfo_fwdcolor=pink
                     /ApEinfo_revcolor=pink
                     /ApEinfo_graphicformat=arrow_data {{0 1 2 0 0 -1} {} 0}
                     width 5 offset 0
     misc_marker     3078..3638
                     /vntifkey="22"
                     /note="colEI-origin of replication"
                     /label=ori
                     /ApEinfo_fwdcolor=pink
                     /ApEinfo_revcolor=pink
                     /ApEinfo_graphicformat=arrow_data {{0 1 2 0 0 -1} {} 0}
                     width 5 offset 0
     exon            3888..4748
                     /vntifkey="61"
                     /note="beta-lactamase (ampR)"
                     /label=bla
                     /ApEinfo_fwdcolor=pink
                     /ApEinfo_revcolor=pink
                     /ApEinfo_graphicformat=arrow_data {{0 1 2 0 0 -1} {} 0}
                     width 5 offset 0
     misc_signal     4889..5234
                     /vntifkey="87"
                     /note="HCMV-promoter-NdeI deletion"
                     /label=pCMV
                     /ApEinfo_fwdcolor=pink
                     /ApEinfo_revcolor=pink
                     /ApEinfo_graphicformat=arrow_data {{0 1 2 0 0 -1} {} 0}
                     width 5 offset 0
     misc_feature    11..45
                     /vntifkey="21"
                     /note="terminator for pol1"
                     /label=tI
                     /ApEinfo_fwdcolor=pink
                     /ApEinfo_revcolor=pink
                     /ApEinfo_graphicformat=arrow_data {{0 1 2 0 0 -1} {} 0}
                     width 5 offset 0
     misc_feature    2387..2598
                     /vntifkey="21"
                     /note="human pol1 promoter"
                     /label=pIh
                     /ApEinfo_fwdcolor=pink
                     /ApEinfo_revcolor=pink
                     /ApEinfo_graphicformat=arrow_data {{0 1 2 0 0 -1} {} 0}
                     width 5 offset 0
     misc_feature    complement(46..57)
                     /vntifkey="21"
                     /label=U12
                     /ApEinfo_fwdcolor=pink
                     /ApEinfo_revcolor=#00ffff
                     /ApEinfo_graphicformat=arrow_data {{0 1 2 0 0 -1} {} 0}
                     width 5 offset 0
     misc_feature    complement(2375..2386)
                     /vntifkey="21"
                     /label=U13
                     /ApEinfo_fwdcolor=pink
                     /ApEinfo_revcolor=#00ffff
                     /ApEinfo_graphicformat=arrow_data {{0 1 2 0 0 -1} {} 0}
                     width 5 offset 0
     misc_feature    58..69
                     /label=PB1 nc 3'
                     /ApEinfo_fwdcolor=#008000
                     /ApEinfo_revcolor=green
                     /ApEinfo_graphicformat=arrow_data {{0 1 2 0 0 -1} {} 0}
                     width 5 offset 0
     misc_feature    2344..2374
                     /label=PB1 nc 5'
                     /ApEinfo_fwdcolor=#008000
                     /ApEinfo_revcolor=green
                     /ApEinfo_graphicformat=arrow_data {{0 1 2 0 0 -1} {} 0}
                     width 5 offset 0
     CDS             70..2343
                     /label=PB1 S009
                     /ApEinfo_fwdcolor=#ff6666
                     /ApEinfo_revcolor=green
                     /ApEinfo_graphicformat=arrow_data {{0 1 2 0 0 -1} {} 0}
                     width 5 offset 0
ORIGIN
        1 ctagcagtta accggagtac tggtcgacct ccgaagttgg gggggagcga aagcaggcaa
       61 accatttgaA TGGATGTCAA TCCGACTTTA CTTTTCTTGA AAGTTCCAGC GCAAAATGCC
      121 ATAAGCACCA CATTCCCATA TACTGGAGAT CCTCCATACA GCCATGGAAC GGGAACAGGA
      181 TACACCATGG ACACAGTCAA CAGAACACAT CAATACTCAG AAAAGGGGAA GTGGACAACA
      241 AACACAGAAA CTGGAGCACC CCAACTTAAC CCAATTGATG GACCATTACC TGAGGATAAT
      301 GAACCAAGTG GATATGCACA AACAGACTGC GTCCTGGAAG CAATGGCTTT CCTTGAAGAG
      361 TCCCATCCAG GGATCTTTGA AAACTCGTGT CTTGAAACGA TGGAAGTTGT TCAACAAACA
      421 AGAGTGGACA AGCTGACCCA AGGTCGCCAG ACCTATGATT GGACACTAAA CAGGAATCAG
      481 CCAGCTGCAA CTGCATTAGC TAATACTATA GAGGTCTTCA GATCGAACGG TTTGACGGCT
      541 AATGAATCAG GAAGGCTAAT AGATTTCCTC AAGGATGTGA TGGAATCAAT GGATAAAGAA
      601 GAGATGGAAA TAACAACACA CTTCCAAAGA AAAAGAAGAG TAAGGGACAA CATGACCAAG
      661 AAGATGGTCA CACAAAGAAC AATAGGAAAG AAGAAGCAGA GACTAAACAA GAGAAGCTAT
      721 CTAATAAGAG CATTGACACT GAACACAATG ACAAAAGACG CTGAAAGAGG CAAATTAAAG
      781 AGAAGAGCAA TTGCAACACC CGGAATGCAA ATCAGAGGAT TTGTGTATTT TGTTGAAACA
      841 TTAGCGAGGA GCATTTGTGA GAAGCTTGAA CAATCTGGAC TCCCAGTTGG AGGCAATGAA
      901 AAGAAGGCTA AACTGGCAAA TGTTGTTAGA AAAATGATGA CTAATTCACA AGACACTGAG
      961 CTCTCTTTCA CAATCACTGG AGACAACACT AAATGGAATG AAAATCAGAA CCCTAGGATG
     1021 TTCCTAGCAA TGATAACATA CATAACAAGA AATCAACCTG AATGGTTTAG GAATGTCTTG
     1081 AGCATTGCGC CTATAATGTT CTCGAATAAA ATGGCAAGGC TAGGGAAAGG ATACATGTTC
     1141 GAAAGCAAGA GCATGAAGCT TCGAACACAG ATACCAGCAG AGATGCTAGC AAATATTGAC
     1201 CTGAAATATT TCAATGAGTC AACAAGAAAG AAAATAGAGA AAATAAGGCC TCTTCTAATA
     1261 GATGGTACAG CCTCATTGAG TCCTGGAATG ATGATGGGCA TGTTCAACAT GCTAAGTACA
     1321 GTTTTGGGAG TCTCAATCTT AAACTTAGGA CAAAAGAGGT ACACCAAAAC AACGTATTGG
     1381 TGGGACGGAC TCCAGTCTTC TGATGACTTT GCTCTCATAG TGAATGCACC GAATCATGAG
     1441 GGAATACAAG CAGGAGTAGA TAGATTCTAT AGGACCTGCA AGCTAGTCGG AATCAATATG
     1501 AGCAAAAAGA AGTCCTACAT AAACAGGACA GGAACATTTG AATTCACAAG CTTTTTCTAT
     1561 CGCTATGGAT TTGTAGCCAA TTTTAGCATG GAACTGCCCA GCTTTGGAGT GTCTGGAATT
     1621 AATGAATCGG CTGACATGAG CATTGGAGTA ACCGTGATAA AGAACAACAT GATAAACAAT
     1681 GACCTTGGAC CAGCAACGGC CCAAATGGCT CTTCAGCTGT TTATCAAGGA TTACAGATAC
     1741 ACGTATCGGT GTCACAGAGG GGACACACAA ATTCAAACAA GGAGGTCATT CGAGTTGAAG
     1801 AAATTATGGG AACAAACCCG ATCAAAGGCA GGACTGCTGG TTTCGGATGG AGGACCAAAC
     1861 TTGTACAACA TACGGAATCT CCACATCCCG GAAGTCTGCC TGAAATGGGA GTTAATGGAC
     1921 GAAGACTATC AGGGAAGGCT TTGTAACCCC CTGAACCCAT TTGTCAGCCA TAAGGAGATA
     1981 GAGTCTGTAA ACAATGCTGT GGTGATGCCA GCTCATGGTC CAGCCAAGAG CATGGAATAT
     2041 GATGCTGTTG CTACTACACA CTCCTGGATC CCTAAGAGGA ACCGCTCCAT CCTCAACACA
     2101 AGCCAAAGGG GAATCCTTGA AGATGAACAG ATGTATCAAA AGTGCTGCAA TCTATTCGAG
     2161 AAATTCTTCC CTAGCAGTTC ATACAGGAGA CCTGTTGGGA TTTCCAGCAT GGTGGAGGCC
     2221 ATGGTGTCTA GGGCCCGAAT TGATGCGCGA ATTGACTTCG AATCTGGACG GATTAAGAAG
     2281 GAGGAGTTTG CTGAGATCAT GAAGATCTGT TCCACCATTG AAGAACTCAG ACGGCAGAAA
     2341 TAGtgaattt agcttgtcct tcatgaaaaa atgccttgtt tctactaata acccggcggc
     2401 ccaaaatgcc gactcggagc gaaagatata cctcccccgg ggccgggagg tcgcgtcacc
     2461 gaccacgccg ccggcccagg cgacgcgcga cacggacacc tgtccccaaa aacgccacca
     2521 tcgcagccac acacggagcg cccggggccc tctggtcaac cccaggacac acgcgggagc
     2581 agcgccgggc cggggacgcc ctcccggcgg tcacctaaat gctagagctc gctgatcagc
     2641 ctcgactgtg ccttctagtt gccagccatc tgttgtttgc ccctcccccg tgccttcctt
     2701 gaccctggaa ggtgccactc ccactgtcct ttcctaataa aatgaggaaa ttgcatcgca
     2761 ttgtctgagt aggtgtcatt ctattctggg gggtggggtg gggcaggaca gcaaggggga
     2821 ggattgggaa gacaatagca ggcatgctgg ggatgcggtg ggctctatgg cttctgaggc
     2881 ggaaagaacc agctgcatta atgaatcggc caacgcgcgg ggagaggcgg tttgcgtatt
     2941 gggcgctctt ccgcttcctc gctcactgac tcgctgcgct cggtcgttcg gctgcggcga
     3001 gcggtatcag ctcactcaaa ggcggtaata cggttatcca cagaatcagg ggataacgca
     3061 ggaaagaaca tgtgagcaaa aggccagcaa aaggccagga accgtaaaaa ggccgcgttg
     3121 ctggcgtttt tccataggct ccgcccccct gacgagcatc acaaaaatcg acgctcaagt
     3181 cagaggtggc gaaacccgac aggactataa agataccagg cgtttccccc tggaagctcc
     3241 ctcgtgcgct ctcctgttcc gaccctgccg cttaccggat acctgtccgc ctttctccct
     3301 tcgggaagcg tggcgctttc tcaatgctca cgctgtaggt atctcagttc ggtgtaggtc
     3361 gttcgctcca agctgggctg tgtgcacgaa ccccccgttc agcccgaccg ctgcgcctta
     3421 tccggtaact atcgtcttga gtccaacccg gtaagacacg acttatcgcc actggcagca
     3481 gccactggta acaggattag cagagcgagg tatgtaggcg gtgctacaga gttcttgaag
     3541 tggtggccta actacggcta cactagaagg acagtatttg gtatctgcgc tctgctgaag
     3601 ccagttacct tcggaaaaag agttggtagc tcttgatccg gcaaacaaac caccgctggt
     3661 agcggtggtt tttttgtttg caagcagcag attacgcgca gaaaaaaagg atctcaagaa
     3721 gatcctttga tcttttctac ggggtctgac gctcagtgga acgaaaactc acgttaaggg
     3781 attttggtca tgagattatc aaaaaggatc ttcacctaga tccttttaaa ttaaaaatga
     3841 agttttaaat caatctaaag tatatatgag taaacttggt ctgacagtta ccaatgctta
     3901 atcagtgagg cacctatctc agcgatctgt ctatttcgtt catccatagt tgcctgactc
     3961 cccgtcgtgt agataactac gatacgggag ggcttaccat ctggccccag tgctgcaatg
     4021 ataccgcgag acccacgctc accggctcca gatttatcag caataaacca gccagccgga
     4081 agggccgagc gcagaagtgg tcctgcaact ttatccgcct ccatccagtc tattaattgt
     4141 tgccgggaag ctagagtaag tagttcgcca gttaatagtt tgcgcaacgt tgttgccatt
     4201 gctacaggca tcgtggtgtc acgctcgtcg tttggtatgg cttcattcag ctccggttcc
     4261 caacgatcaa ggcgagttac atgatccccc atgttgtgca aaaaagcggt tagctccttc
     4321 ggtcctccga tcgttgtcag aagtaagttg gccgcagtgt tatcactcat ggttatggca
     4381 gcactgcata attctcttac tgtcatgcca tccgtaagat gcttttctgt gactggtgag
     4441 tactcaacca agtcattctg agaatagtgt atgcggcgac cgagttgctc ttgcccggcg
     4501 tcaatacggg ataataccgc gccacatagc agaactttaa aagtgctcat cattggaaaa
     4561 cgttcttcgg ggcgaaaact ctcaaggatc ttaccgctgt tgagatccag ttcgatgtaa
     4621 cccactcgtg cacccaactg atcttcagca tcttttactt tcaccagcgt ttctgggtga
     4681 gcaaaaacag gaaggcaaaa tgccgcaaaa aagggaataa gggcgacacg gaaatgttga
     4741 atactcatac tcttcctttt tcaatattat tgaagcattt atcagggtta ttgtctcatg
     4801 agcggataca tatttgaatg tatttagaaa aataaacaaa taggggttcc gcgcacattt
     4861 ccccgaaaag tgccacctga cgtcgatatg ccaagtacgc cccctattga cgtcaatgac
     4921 ggtaaatggc ccgcctggca ttatgcccag tacatgacct tatgggactt tcctacttgg
     4981 cagtacatct acgtattagt catcgctatt accatggtga tgcggttttg gcagtacatc
     5041 aatgggcgtg gatagcggtt tgactcacgg ggatttccaa gtctccaccc cattgacgtc
     5101 aatgggagtt tgttttggca ccaaaatcaa cgggactttc caaaatgtcg taacaactcc
     5161 gccccattga cgcaaatggg cggtaggcgt gtacggtggg aggtctatat aagcagagct
     5221 ctctggctaa ctagagaacc cactgcttac tggcttatcg aaattaatac gactcactat
     5281 agggagaccc aagctgttaa cg   
//
