# Supplementary material for: Comprehensive mapping of adaptation of the avian influenza polymerase protein PB2 to humans
Source: eLife. 2019 Apr 30;8:e45079. doi: 10.7554/eLife.45079 (PMC6491042; doi:10.7554/eLife.45079)
Supplement: Supplementary file 1. [file elife-45079-supp1.zip › FileS1_Plasmids/1514_pHW-S009-PA.gb]

LOCUS       1514_pHW_S009_PA        5194 bp ds-DNA     circular     11-APR-2016
DEFINITION  Cloning plasmid (BsmBI sites) for influenza genes under ambisense
            PolI and PolII promoters to produce both vRNA and mRNA.
KEYWORDS    influenza; PR8; X31.
SOURCE      
  ORGANISM  
COMMENT     Bidirectional reverse genetic plasmids for PB1 from A/green-winged
            teal/Ohio/175/1986 (H2N1), also referred to as S009 in Mehle et al.
            2009 and 2012. The coding sequence was amplified by PCR off
            pCAGGS-S009-PA, which was shared by Jeffrey Taubenberger. The gene
            was then cloned by In-Fusion into pHW2000-ins plasmid (#745) that
            was digested with BsmBI. The non-coding sequences are derived from
            plasmid 32 (WSN). PB1 CDS sequence is as is as shared with us from
            Andrew Mehle. *Confirmed by sequencing from nt 1 to 2346 (Shirleen
            Soh, 4/11/2016)
COMMENT     
COMMENT     ApEinfo:methylated:1
FEATURES             Location/Qualifiers
     misc_signal     2516..2747
                     /vntifkey="87"
                     /note="polyadenylation site"
                     /label=aBGH
                     /ApEinfo_fwdcolor=pink
                     /ApEinfo_revcolor=pink
                     /ApEinfo_graphicformat=arrow_data {{0 1 2 0 0 -1} {} 0}
                     width 5 offset 0
     misc_marker     2970..3530
                     /vntifkey="22"
                     /note="colEI-origin of replication"
                     /label=ori
                     /ApEinfo_fwdcolor=pink
                     /ApEinfo_revcolor=pink
                     /ApEinfo_graphicformat=arrow_data {{0 1 2 0 0 -1} {} 0}
                     width 5 offset 0
     exon            3780..4640
                     /vntifkey="61"
                     /note="beta-lactamase (ampR)"
                     /label=bla
                     /ApEinfo_fwdcolor=pink
                     /ApEinfo_revcolor=pink
                     /ApEinfo_graphicformat=arrow_data {{0 1 2 0 0 -1} {} 0}
                     width 5 offset 0
     misc_signal     4781..5126
                     /vntifkey="87"
                     /note="HCMV-promoter-NdeI deletion"
                     /label=pCMV
                     /ApEinfo_fwdcolor=pink
                     /ApEinfo_revcolor=pink
                     /ApEinfo_graphicformat=arrow_data {{0 1 2 0 0 -1} {} 0}
                     width 5 offset 0
     misc_feature    11..45
                     /vntifkey="21"
                     /note="terminator for pol1"
                     /label=tI
                     /ApEinfo_fwdcolor=pink
                     /ApEinfo_revcolor=pink
                     /ApEinfo_graphicformat=arrow_data {{0 1 2 0 0 -1} {} 0}
                     width 5 offset 0
     misc_feature    2279..2490
                     /vntifkey="21"
                     /note="human pol1 promoter"
                     /label=pIh
                     /ApEinfo_fwdcolor=pink
                     /ApEinfo_revcolor=pink
                     /ApEinfo_graphicformat=arrow_data {{0 1 2 0 0 -1} {} 0}
                     width 5 offset 0
     misc_feature    complement(46..57)
                     /vntifkey="21"
                     /label=U12
                     /ApEinfo_fwdcolor=pink
                     /ApEinfo_revcolor=#00ffff
                     /ApEinfo_graphicformat=arrow_data {{0 1 2 0 0 -1} {} 0}
                     width 5 offset 0
     misc_feature    2221..2266
                     /label=PA 5' nc
                     /ApEinfo_fwdcolor=#008000
                     /ApEinfo_revcolor=green
                     /ApEinfo_graphicformat=arrow_data {{0 1 2 0 0 -1} {} 0}
                     width 5 offset 0
     misc_feature    complement(2267..2278)
                     /vntifkey="21"
                     /label=U13
                     /ApEinfo_fwdcolor=pink
                     /ApEinfo_revcolor=#00ffff
                     /ApEinfo_graphicformat=arrow_data {{0 1 2 0 0 -1} {} 0}
                     width 5 offset 0
     misc_feature    58..69
                     /label=PA 3' nc
                     /ApEinfo_fwdcolor=#008000
                     /ApEinfo_revcolor=green
                     /ApEinfo_graphicformat=arrow_data {{0 1 2 0 0 -1} {} 0}
                     width 5 offset 0
     misc_feature    70..2220
                     /label=PA S009
                     /ApEinfo_fwdcolor=#ff6666
                     /ApEinfo_revcolor=green
                     /ApEinfo_graphicformat=arrow_data {{0 1 2 0 0 -1} {} 0}
                     width 5 offset 0
ORIGIN
        1 ctagcagtta accggagtac tggtcgacct ccgaagttgg gggggagcga aagcaggtac
       61 tgattcaaaA TGGAAGACTT TGTGCGACAA TGCTTCAATC CAATGATCGT CGAGCTTGCG
      121 GAAAAGGCAA TGAAAGAATA TGGGGAAGAT CCAAAAATCG AAACTAACAA ATTCGCTGCA
      181 ATATGCACTC ACTTGGAAGT CTGTTTCATG TATTCGGATT TCCACTTCAT TGACGAACGG
      241 GGCGAATCAA TACTTGTAGA ATCTGGTGAT CCAAATGCAT TACTGAAGCA CCGATTTGAG
      301 ATCATTGAAG GAAGAGACCG AACAATGGCC TGGACAGTGG TGAATAGCAT CTGCAACACC
      361 ACAGGGGTCG AGAAGCCTAA ATTTCTTCCG GATCTGTATG ATTACAAGGA GAACCGATTC
      421 ATTGAAATTG GAGTGACACG GAGGGAGGTC CATATATACT ACCTAGAGAA AGCCAACAAG
      481 ATAAAATCCG AGAAGACACA CATTCACATT TTTTCATTTA CTGGAGAAGA AATGGCCACC
      541 AAAGCGGACT ACACCCTTGA CGAAGAGAGC AGGGCAAGAA TCAAAACCAG GCTGTTCACT
      601 ATAAGACAAG AAATGGCCAG CAGGGGTCTA TGGGATTCCT TTCGTCAGTC CGAAAGAGGC
      661 GAAGAGACAA TTGAAGAAAG ATTTGAAATC ACAGGAACCA TGCGCAGGCT TGCCGACCAA
      721 AGTCTCCCAC CGAACTTCTC CAGCCTTGAA AACTTTAGAG CCTATGTGGA TGGATTCGAA
      781 CCGAACGGCT GCATTGAGGG CAAGCTTTCT CAAATGTCAA AAGAAGTGAA CGCCAGGATT
      841 GAGCCATTTC TGAAGACAAC ACCACGCCCT CTCAGATTAC CTGATGGGCC TCCTTGCTCT
      901 CAGCGGTCAA AATTCTTGCT GATGGATGCC TTGAAACTAA GCATTGAAGA CCCGAGTCAT
      961 GAGGGAGAGG GGATACCGCT ATACGATGCA ATCAAATGCA TGAAGACATT TTTCGGCTGG
     1021 AAAGAGCCCA ACATAATCAA ACCACATGAG AAAGGCATAA ATCCCAATTA CCTTCTGGCT
     1081 TGGAAGCAAG TGCTAGCAGA ACTCCAGGAC ATTGAAAATG AGGAGAAGAT CCCAAAGACA
     1141 AAGAACATGA AGAAAACAAG CCAATTGAAG TGGGCACTTG GTGAGAACAT GGCACCAGAA
     1201 AAAGTGGACT TTGAGGATTG CAAGGACGTT GGCGATCTAA AACAGTATGA TAGTGATGAG
     1261 CCAGAGCCTA GATCGCTAGC AAGCTGGATC CAGAGTGAAT TCAACAAGGC ATGTGAGTTG
     1321 ACCGATTCGA GTTGGATGGA ACTTGATGAG ATAGGGGAAG ATGTTGCCCC GATTGAACAC
     1381 ATTGCAAGTA TGAGGAGGAA CTATTTTACA GCGGAAGTGT CCCATTGCAG GGCCACTGAA
     1441 TACATAATGA AGGGAGTATA CATAAATACA GCTTTGCTCA ATGCATCTTG TGCAGTCATG
     1501 GATGACTTCC AGCTGATTCC AATGATAAGC AAATGTAGGA CAAAGGAAGG AAGACGGAAA
     1561 ACAAACCTGT ATGGGTTCAT TATAAAAGGA AGGTCTCATT TGAGAAATGA TACTGACGTG
     1621 GTAAACTTTG TGAGCATGGA GTTTTCTCTC ACTGACCCGA GGCTGGAACC ACACAAATGG
     1681 GAAAAGTACT GTGTTCTTGA AATCGGAGAT ATGCTCCTGA GGACTGCAAT AGGCCAAGTG
     1741 TCAAGGCCCA TGTTCCTGTA CGTTAGAACC AATGGGACCT CCAAGATCAA GATGAAATGG
     1801 GGTATGGAAA TGAGGCGTTG CCTTCTTCAA TCTCTTCAGC AGATTGAGAG TATGATTGAG
     1861 GCCGAGTCTT CTGTCAAAGA AAAGGACATG ACAAAAGAAT TCTTTGAAAA CAAATCGGAA
     1921 ACATGGCCAA TTGGAGAGTC CCCCAAGGGG GTGGAGGTAG GCTCTATCGG GAAAGTGTGC
     1981 AGAACCTTAC TAGCAAAATC TGTATTCAAC AGTCTATACG CATCTCCACA ACTCGAGGGA
     2041 TTTTCAGCTG AATCGAGGAA ATTGCTTCTC ATTGTTCAGG CACTTAGGGA CAACCTGGAA
     2101 CCTGGAACCT TCGATCTTGG AGGGCTATAC GAAGCAATTG AGGAGTGCCT GATTAATGAT
     2161 CCCTGGGTTT TGCTTAATGC ATCTTGGTTC AACTCCTTCC TCACACATGC ACTGAAATAG
     2221 ttgtggcaat gctactattt gctatccata ctgtccaaaa aagtaccttg tttctactaa
     2281 taacccggcg gcccaaaatg ccgactcgga gcgaaagata tacctccccc ggggccggga
     2341 ggtcgcgtca ccgaccacgc cgccggccca ggcgacgcgc gacacggaca cctgtcccca
     2401 aaaacgccac catcgcagcc acacacggag cgcccggggc cctctggtca accccaggac
     2461 acacgcggga gcagcgccgg gccggggacg ccctcccggc ggtcacctaa atgctagagc
     2521 tcgctgatca gcctcgactg tgccttctag ttgccagcca tctgttgttt gcccctcccc
     2581 cgtgccttcc ttgaccctgg aaggtgccac tcccactgtc ctttcctaat aaaatgagga
     2641 aattgcatcg cattgtctga gtaggtgtca ttctattctg gggggtgggg tggggcagga
     2701 cagcaagggg gaggattggg aagacaatag caggcatgct ggggatgcgg tgggctctat
     2761 ggcttctgag gcggaaagaa ccagctgcat taatgaatcg gccaacgcgc ggggagaggc
     2821 ggtttgcgta ttgggcgctc ttccgcttcc tcgctcactg actcgctgcg ctcggtcgtt
     2881 cggctgcggc gagcggtatc agctcactca aaggcggtaa tacggttatc cacagaatca
     2941 ggggataacg caggaaagaa catgtgagca aaaggccagc aaaaggccag gaaccgtaaa
     3001 aaggccgcgt tgctggcgtt tttccatagg ctccgccccc ctgacgagca tcacaaaaat
     3061 cgacgctcaa gtcagaggtg gcgaaacccg acaggactat aaagatacca ggcgtttccc
     3121 cctggaagct ccctcgtgcg ctctcctgtt ccgaccctgc cgcttaccgg atacctgtcc
     3181 gcctttctcc cttcgggaag cgtggcgctt tctcaatgct cacgctgtag gtatctcagt
     3241 tcggtgtagg tcgttcgctc caagctgggc tgtgtgcacg aaccccccgt tcagcccgac
     3301 cgctgcgcct tatccggtaa ctatcgtctt gagtccaacc cggtaagaca cgacttatcg
     3361 ccactggcag cagccactgg taacaggatt agcagagcga ggtatgtagg cggtgctaca
     3421 gagttcttga agtggtggcc taactacggc tacactagaa ggacagtatt tggtatctgc
     3481 gctctgctga agccagttac cttcggaaaa agagttggta gctcttgatc cggcaaacaa
     3541 accaccgctg gtagcggtgg tttttttgtt tgcaagcagc agattacgcg cagaaaaaaa
     3601 ggatctcaag aagatccttt gatcttttct acggggtctg acgctcagtg gaacgaaaac
     3661 tcacgttaag ggattttggt catgagatta tcaaaaagga tcttcaccta gatcctttta
     3721 aattaaaaat gaagttttaa atcaatctaa agtatatatg agtaaacttg gtctgacagt
     3781 taccaatgct taatcagtga ggcacctatc tcagcgatct gtctatttcg ttcatccata
     3841 gttgcctgac tccccgtcgt gtagataact acgatacggg agggcttacc atctggcccc
     3901 agtgctgcaa tgataccgcg agacccacgc tcaccggctc cagatttatc agcaataaac
     3961 cagccagccg gaagggccga gcgcagaagt ggtcctgcaa ctttatccgc ctccatccag
     4021 tctattaatt gttgccggga agctagagta agtagttcgc cagttaatag tttgcgcaac
     4081 gttgttgcca ttgctacagg catcgtggtg tcacgctcgt cgtttggtat ggcttcattc
     4141 agctccggtt cccaacgatc aaggcgagtt acatgatccc ccatgttgtg caaaaaagcg
     4201 gttagctcct tcggtcctcc gatcgttgtc agaagtaagt tggccgcagt gttatcactc
     4261 atggttatgg cagcactgca taattctctt actgtcatgc catccgtaag atgcttttct
     4321 gtgactggtg agtactcaac caagtcattc tgagaatagt gtatgcggcg accgagttgc
     4381 tcttgcccgg cgtcaatacg ggataatacc gcgccacata gcagaacttt aaaagtgctc
     4441 atcattggaa aacgttcttc ggggcgaaaa ctctcaagga tcttaccgct gttgagatcc
     4501 agttcgatgt aacccactcg tgcacccaac tgatcttcag catcttttac tttcaccagc
     4561 gtttctgggt gagcaaaaac aggaaggcaa aatgccgcaa aaaagggaat aagggcgaca
     4621 cggaaatgtt gaatactcat actcttcctt tttcaatatt attgaagcat ttatcagggt
     4681 tattgtctca tgagcggata catatttgaa tgtatttaga aaaataaaca aataggggtt
     4741 ccgcgcacat ttccccgaaa agtgccacct gacgtcgata tgccaagtac gccccctatt
     4801 gacgtcaatg acggtaaatg gcccgcctgg cattatgccc agtacatgac cttatgggac
     4861 tttcctactt ggcagtacat ctacgtatta gtcatcgcta ttaccatggt gatgcggttt
     4921 tggcagtaca tcaatgggcg tggatagcgg tttgactcac ggggatttcc aagtctccac
     4981 cccattgacg tcaatgggag tttgttttgg caccaaaatc aacgggactt tccaaaatgt
     5041 cgtaacaact ccgccccatt gacgcaaatg ggcggtaggc gtgtacggtg ggaggtctat
     5101 ataagcagag ctctctggct aactagagaa cccactgctt actggcttat cgaaattaat
     5161 acgactcact atagggagac ccaagctgtt aacg  
//
