# Supplementary material for: Comprehensive mapping of adaptation of the avian influenza polymerase protein PB2 to humans
Source: eLife. 2019 Apr 30;8:e45079. doi: 10.7554/eLife.45079 (PMC6491042; doi:10.7554/eLife.45079)
Supplement: Supplementary file 3. [file elife-45079-supp3.zip]

Archive with 20 entries (17 files):
- FileS2_JupyterNotebooks/
- FileS2_JupyterNotebooks/Fig4_Validation.html
- __MACOSX/
- __MACOSX/FileS2_JupyterNotebooks/
- __MACOSX/FileS2_JupyterNotebooks/._Fig4_Validation.html
- FileS2_JupyterNotebooks/FigS1_compareS009.html
- __MACOSX/FileS2_JupyterNotebooks/._FigS1_compareS009.html
- FileS2_JupyterNotebooks/Fig5_MapDiffSelToStructure.html
- __MACOSX/FileS2_JupyterNotebooks/._Fig5_MapDiffSelToStructure.html
- FileS2_JupyterNotebooks/Fig3_IdentifyAdaptiveMutations.html
- __MACOSX/FileS2_JupyterNotebooks/._Fig3_IdentifyAdaptiveMutations.html
- FileS2_JupyterNotebooks/Fig2_InferPreferences.html
- __MACOSX/FileS2_JupyterNotebooks/._Fig2_InferPreferences.html
- FileS2_JupyterNotebooks/Fig1_ProcessDMSdata.html
- __MACOSX/FileS2_JupyterNotebooks/._Fig1_ProcessDMSdata.html
- FileS2_JupyterNotebooks/Fig6_H7N9.html
- __MACOSX/FileS2_JupyterNotebooks/._Fig6_H7N9.html
- FileS2_JupyterNotebooks/Fig7_Accessibility.html
- __MACOSX/FileS2_JupyterNotebooks/._Fig7_Accessibility.html
- __MACOSX/._FileS2_JupyterNotebooks
