# Supplementary material for: Comprehensive mapping of adaptation of the avian influenza polymerase protein PB2 to humans
Source: eLife. 2019 Apr 30;8:e45079. doi: 10.7554/eLife.45079 (PMC6491042; doi:10.7554/eLife.45079)
Supplement: Supplementary file 4. [file elife-45079-supp4.xlsx]

## Sheet: TableS1_modelcomparison
Supplementary File 4. Comparison of ExpCM to standard phylogenetic substitution models.
Model	deltaAIC	LogLikelihood	nParams	ParamValues
ExpCM_A549avgprefs	0	-30634.9	6	beta=2.51, kappa=8.63, omega=0.15
ExpCM_CCL141avgprefs	385.04	-30827.4	6	beta=2.57, kappa=8.58, omega=0.12
YNGKP_M5	3507.84	-32382.8	12	alpha_omega=0.30, beta_omega=6.07, kappa=7.77
averaged_ExpCM_CCL141avgprefs	3516.34	-32393.1	6	beta=0.44, kappa=8.63, omega=0.04
averaged_ExpCM_A549avgprefs	3516.92	-32393.3	6	beta=0.33, kappa=8.64, omega=0.04
YNGKP_M0	4131.2	-32695.5	11	kappa=7.74, omega=0.04
